# Supplementary material for: Transcriptome Analysis of NPFR Neurons Reveals a Connection Between Proteome Diversity and Social Behavior
Source: Front Behav Neurosci. 2021 Mar 31;15:628662. doi: 10.3389/fnbeh.2021.628662 (PMC8044454; doi:10.3389/fnbeh.2021.628662)
Supplement: Supplementary file 6 [file Table_2.xlsx]

## Sheet: Sheet1
Comaprisons	total	elements
CRZ DH44 FRU NPF NPFr OK107 TH TRH	1	CG9466
DH44 NPF NPFr TH TRH Tdc2	1	CR45456
DH44 NPF NPFr TRH Tdc2	1	mt:srRNA
CRZ DH44 NPF NPFr OK107	1	ham
CRZ DH44 NPFr OK107 Tdc2	1	ss
CRZ FRU NPF TH TRH	1	mthl12
DH44 FRU NPF TRH Tdc2	1	IA-2
CRZ DH44 FRU NPF TRH	1	CG17562
DH44 FRU NPF TH Tdc2	2	CG2254
		Cyp6a20
CRZ FRU NPF TH Tdc2	1	Tbh
CRZ DH44 FRU NPF Tdc2	1	Glt
DH44 NPF OK107 TH TRH	1	verm
CRZ DH44 NPF TH TRH	1	Cpr49Ae
CRZ DH44 NPF TRH Tdc2	6	CG13332
		CG3523
		Act87E
		Act57B
		blw
		Mp20
DH44 NPF OK107 TH Tdc2	1	CG15021
CRZ DH44 NPF TH Tdc2	2	CG16884
		CG7236
CRZ DH44 NPF OK107 TH	1	Cpr62Bc
DH44 FRU NPF NPFr	1	CG10175
NPF NPFr TH Tdc2	1	CG11149
DH44 NPF NPFr TH	1	CG34189
DH44 NPF NPFr Tdc2	2	Listericin
		CHKov1
CRZ DH44 NPF NPFr	1	CG34353
DH44 FRU NPFr TRH	2	CG12239
		CG8713
DH44 FRU NPF TRH	3	CG3036
		CG34120
		Tequila
DH44 FRU NPF TH	14	laccase2
		e
		Duox
		CG15096
		CG10936
		pio
		qsm
		Idgf4
		Clect27
		uif
		CG8785
		blot
		nahoda
		Msr-110
DH44 FRU NPF Tdc2	2	Yp3
		Yp2
CRZ DH44 FRU NPF	3	toy
		Hsp70Bb
		CG32204
DH44 NPF TH TRH	5	Skeletor
		CG8483
		emp
		CG6409
		ImpL2
DH44 NPF TRH Tdc2	2	VhaAC45
		CG1275
DH44 NPF OK107 TRH	1	odd
CRZ DH44 NPF TRH	6	CG43897
		ktub
		Unc-89
		CG31708
		Cks30A
		vkg
DH44 NPF TH Tdc2	5	CG45105
		CG7214
		CG11073
		CG8192
		bnb
DH44 NPF OK107 TH	9	serp
		CG8736
		CG7203
		Cpr76Bd
		CG16772
		Acp1
		CG6739
		CG16786
		Cpr100A
CRZ DH44 NPF TH	1	CG42343
CRZ DH44 NPF Tdc2	2	CG45263
		Pvf3
CRZ DH44 NPF OK107	1	fred
DH44 TH TRH Tdc2	1	ImpL3
CRZ DH44 TH TRH	1	CG13046
NPF NPFr TH	1	CG30272
DH44 NPF NPFr	2	CG31705
		CG3921
CRZ NPF NPFr	1	Oct-TyrR
DH44 FRU NPFr	1	CR43717
CRZ FRU NPFr	1	eya
CRZ DH44 NPFr	2	CG33093
		CG12344
FRU NPF TH	2	ds
		CG10345
FRU NPF OK107	1	btsz
DH44 FRU NPF	48	CR44187
		CG34402
		Rfabg
		RluA-1
		CG31100
		CG3588
		CG6398
		chas
		Tsp
		pst
		CG14275
		CG32506
		cher
		mfas
		CG1213
		CG8317
		CG4461
		CG10553
		dp
		Mct1
		Tep2
		Gs2
		Gp150
		CG8547
		CG12581
		Vha100-2
		cana
		kst
		Mipp1
		Hml
		CG43340
		CG12075
		CG13375
		CG32091
		CG34417
		CG9990
		Best2
		CR44188
		Mdr65
		Tab2
		fon
		shg
		zormin
		CG31689
		Sip1
		CR43258
		Spn77Ba
		CG2233
CRZ FRU NPF	2	CG34354
		Scgdelta
DH44 NPF TRH	16	TpnC25D
		kni
		CG1311
		zye
		AOX3
		AOX1
		CG17005
		CG10625
		CG11458
		CG9649
		CG13731
		Tm2
		Prx2540-2
		CG5172
		CG5867
		Prm
NPF TH Tdc2	2	CG2267
		MFS3
DH44 NPF TH	48	wdp
		CG12998
		Mmp1
		Tep3
		Pxd
		CG13722
		CG4000
		Gasp
		CG17298
		hoe1
		CG6040
		pot
		Tig
		bbg
		Sod3
		Cyp4p1
		CG9850
		PebIII
		CG9782
		sas
		ple
		CG15080
		CG3777
		CG16886
		CG8312
		CG4928
		obst-A
		grh
		CG2781
		CG4962
		CG14692
		kkv
		Cp1
		Obp19d
		CG34398
		CG13055
		CG16885
		Cpr97Ea
		nec
		SIFaR
		slif
		ken
		Trpgamma
		Cht7
		CG5873
		CG13676
		CG12814
		CG13606
DH44 NPF Tdc2	10	Hmu
		CG7031
		Nplp2
		Vha26
		CG12594
		Vha16-1
		CG14420
		PyK
		IM2
		Aldh
CRZ NPF Tdc2	1	CR44165
DH44 NPF OK107	5	CG34461
		drm
		Cpr47Ef
		GV1
		CG30197
CRZ NPF OK107	1	CG15544
CRZ DH44 NPF	118	CR45137
		CR46016
		Eaat1
		CadN2
		CG42337
		CG4793
		Fbp1
		Glut1
		CG11588
		CG44837
		CG43108
		CR45223
		aret
		Strn-Mlck
		CG44008
		Dscam3
		mspo
		Tehao
		Kif3C
		beat-Ib
		CG45603
		beat-IIIb
		nAChRalpha6
		CG6439
		Toll-6
		Or59c
		CG43078
		CG11345
		CG43330
		shakB
		pxb
		CG5897
		CG6052
		CG18063
		CG1314
		CR44492
		CR45877
		Synd
		NaCP60E
		GILT1
		br
		CG17108
		CG14459
		CR44069
		CG34113
		CR45762
		CR44612
		CG42732
		Apoltp
		CG9514
		Ir47b
		CG15719
		CG34127
		CG11438
		CG12681
		Mdh1
		pHCl
		Men
		run
		CG32507
		Mhc
		CG44422
		CG13526
		CR45332
		beat-VI
		mt:lrRNA
		CR43826
		CG15450
		rdo
		CG34114
		CG12426
		CG32457
		GluRIA
		CG1673
		Octbeta3R
		CG45784
		nAChRalpha3
		Teh1
		CG32450
		Ir47a
		CG42339
		Octbeta1R
		CG9090
		CG12866
		beat-Vc
		CG13685
		CG9072
		CG33639
		Cg25C
		CG4213
		dpr15
		CG12541
		CR45962
		CR45347
		CG34391
		I-3
		CR45976
		CG6034
		CG4669
		CG42784
		CR43624
		CR45557
		Or45a
		CG32206
		Fili
		CR44233
		CG13008
		beat-Ic
		SP1029
		CG34334
		dpr6
		dpr11
		CG14128
		CG31910
		CG34356
		CR43828
		CR43413
		CR43495
FRU TRH Tdc2	1	Vmat
DH44 FRU TH	2	CG7720
		CG13003
CRZ FRU OK107	1	CG30158
CRZ DH44 FRU	1	trol
DH44 TRH Tdc2	1	CG2269
CRZ DH44 OK107	2	fkh
		AstA-R1
NPF NPFr	2	HLH106
		Kua
FRU NPFr	1	axo
NPFr TH	1	Hsp23
NPFr Tdc2	2	rib
		CR44874
DH44 NPFr	2	CR43669
		CG14837
CRZ NPFr	3	nompB
		CG14274
		Dop2R
FRU NPF	11	Egfr
		dap
		tj
		Galphai
		l(2)08717
		Dh31
		Fhos
		Rcd2
		CG45186
		CG5921
		CG3091
NPF TRH	1	sug
NPF TH	6	aop
		ec
		CG42404
		CG42327
		yellow-e
		CG31121
NPF Tdc2	6	U3-55K
		vg
		CG17732
		CG6272
		TMS1
		rn
NPF OK107	1	Wnt6
DH44 NPF	850	CG11880
		CR44825
		CG6972
		CG16857
		fz3
		Drat
		CG33285
		CG10550
		Rh3
		RpLP2
		CR31781
		CG6353
		CG11399
		CR43472
		Odc1
		CG12010
		Sce
		Gel
		Npc1a
		AdamTS-A
		tnc
		CR44218
		Prx2540-1
		CG3164
		snoRNA:lola-b
		HERC2
		CR46084
		CG42526
		Dscam4
		spheroide
		CG14523
		RpL10Ab
		CG8680
		mgl
		CG17028
		CG1516
		Eip63E
		Dsp1
		Cyp6d5
		CG4670
		Vinc
		CG4538
		Ca-P60A
		slo
		Gr9a
		form3
		CG17646
		CG8840
		ex
		CG1724
		CG42489
		CR45333
		CR44496
		CG43056
		CG5355
		CR44373
		Hsp27
		Gbeta76C
		Irp-1B
		rtp
		knrl
		CG32082
		CG15098
		CG9686
		tej
		RpL6
		CG33644
		jbug
		CG9306
		CG3032
		CR46064
		CR45180
		CG3225
		CG42390
		Spn88Ea
		Sesn
		CG13693
		CG9297
		CR44232
		CG17786
		Mcr
		CG31883
		CG31861
		bel
		CG42288
		CR43160
		CG6455
		CG13476
		CG13405
		CR46023
		CG4661
		Nplp3
		inaD
		l(1)G0156
		CR45178
		CG5778
		CG1970
		sage
		CG33477
		Mal-B2
		CG2736
		cv
		RpL18
		Tg
		Est-6
		CG17959
		armi
		Tb
		CG18067
		Mpcp
		CR44220
		CG11635
		bgm
		alpha-Est10
		Cyp6a23
		Ac3
		Dp1
		CG10237
		Asph
		CG34169
		Rcd4
		Myd88
		pug
		RpL5
		JhI-26
		RpL26
		GstD1
		Lar
		CG43322
		CG10433
		CG6084
		Picot
		Maf1
		CR43966
		obst-B
		CR45866
		CG6660
		CR43661
		Psa
		gem
		CG31414
		CG17684
		Vps24
		GlyS
		CG15067
		CG3168
		CR45903
		CR44301
		atilla
		Ras64B
		LanB1
		CR45918
		crb
		CG9312
		CG33233
		CG9422
		btv
		Cyp4s3
		CG45078
		CR44834
		CR43970
		CG13005
		CG12096
		CG30379
		Pkcdelta
		CG11456
		Reg-5
		Mco1
		Ance
		RpS18
		AdenoK
		CG33110
		Neurochondrin
		CG5381
		Nep4
		Cyp4p3
		Ef1gamma
		Tsp74F
		nerfin-1
		CG30069
		CG3704
		spz
		CG31677
		Cry
		RpS6
		CG5538
		CG33927
		tef
		RpL40
		bond
		Rpn6
		CG43347
		CG10869
		sls
		ksr
		cv-d
		CG12917
		LanB2
		Plzf
		CG17919
		CG17036
		RpL23
		CG16721
		CG42319
		Ephrin
		AnxB9
		kirre
		CR43991
		CG12398
		CG33640
		CG8545
		Arr2
		NijA
		CG3281
		CG4949
		CG43396
		CG16953
		dlt
		Pax
		CG5080
		Pdk
		CG30338
		Rab9E
		CG44195
		CG9812
		Cyp12a5
		18w
		CG4847
		Nhe2
		Atg5
		CG5390
		CG3526
		CG18281
		Sh
		CR45199
		CG16756
		CG17359
		Pdh
		CG9663
		CG5902
		CG32121
		Shal
		Etf-QO
		CR44772
		CG33643
		Spn75F
		Vdup1
		CG32797
		CR43845
		slow
		CG8036
		Mi-2
		CG31606
		CG4042
		RpL36A
		CG12288
		trp
		CG4769
		Cyt-b5-r
		rl
		CG34371
		CG10680
		RhoGEF2
		Parp
		DnaJ-1
		CtsB1
		CG7430
		CG11597
		CG34030
		CG2931
		CG5001
		CNMa
		CG15631
		norpA
		CG32068
		RpL18A
		CG31088
		CG13898
		CG1889
		CR44050
		Rip11
		Chd64
		Tep4
		Andorra
		CR45043
		CG34217
		Rpn2
		scaf
		mos
		CG5326
		CG43742
		CG5261
		ACC
		CG14299
		28SrRNA-Psi:CR45848
		vir-1
		CG1572
		CG13043
		CR43488
		ninaB
		Esyt2
		CG17122
		Cyp28a5
		CG2111
		MsR2
		CG33476
		Cyp4d21
		CG30401
		CR44394
		fat-spondin
		Ugt
		bab1
		CR40959
		GNBP2
		yellow-f2
		Aps
		Ugt86Da
		CG2010
		CG6426
		CG6550
		MED21
		pAbp
		su(r)
		IM3
		CG15475
		CG15143
		CG43072
		CG13984
		Nse4
		CG33310
		Lsd-1
		ms(3)76Ba
		CG15047
		Hsc70-4
		ogre
		nau
		CR45312
		eIF3-S8
		CG4629
		CG32814
		CG6503
		CG6287
		ltl
		sog
		CG12780
		Ubp64E
		gus
		Cht5
		CG5162
		Dhc64C
		Amph
		CG42808
		His4r
		Hn
		Cyp9h1
		rha
		CG5280
		Kdm4B
		CG32225
		CG12590
		l(2)gl
		E23
		CG7920
		CG5906
		CG7299
		CR44320
		alt
		Sod
		Rel
		mRpS9
		CG4455
		CG1927
		CG4991
		wat
		CG5267
		Cyp12a4
		CG7966
		CaMKII
		RpL23A
		RpS3A
		CG5348
		CG8461
		CR43899
		Sap-r
		MFS17
		Arr1
		Mlc1
		CR45993
		CR43620
		hdly
		alpha-Est7
		Cpr67B
		CR41590
		Sclp
		AGBE
		CG13067
		CG16817
		CG10973
		CR45949
		CG10226
		lama
		cac
		Tctp
		CG4716
		if
		CG15398
		CG13643
		CG4459
		RpS27
		AdSS
		CR45878
		Gfrl
		Mer
		ATPsyn-gamma
		aralar1
		CG4783
		RpS11
		CG5945
		CG17883
		CG11951
		CG4438
		CR44042
		NAT1
		Cat
		Tps1
		CG7580
		l(3)mbn
		CG31952
		CR45030
		Ef1alpha48D
		CR43607
		Rpn8
		CG33306
		Pp1-87B
		CR43660
		Cpr49Ac
		fw
		Bruce
		ftz-f1
		CG13360
		Myo10A
		CG43938
		CG15118
		Rpt2
		CG12672
		CG14527
		Jheh1
		CG34227
		poe
		CG13244
		Tsp42Ee
		CR44360
		CG5177
		CG8245
		GlyP
		Mlc2
		CR44171
		CG34430
		CR45706
		CG1791
		SdhA
		mthl10
		Acon
		Fer1HCH
		Vha68-2
		Vm32E
		mwh
		CR43151
		CG11029
		Ilp4
		CG43980
		ft
		CG8630
		CG11409
		CR46066
		Sse
		CR46043
		CG9512
		unc-13
		Ser7
		CR45210
		CG32113
		LanA
		Pdi
		CG17109
		CG17821
		beta-Spec
		CG14464
		Alg-2
		sesB
		CG34213
		CR45126
		Mdh2
		CR45966
		RpS7
		Zip71B
		Cpr97Eb
		CG44406
		Yp1
		CG43997
		CG13163
		18SrRNA-Psi:CR41602
		CG18537
		U2af38
		CG11395
		CR45761
		EF2
		Sp212
		loj
		CG31547
		Dbp80
		CG31997
		retinin
		elav
		CG13054
		CG7220
		Gk
		CAP
		CG14880
		CG5023
		CR44051
		lva
		Cys
		sob
		CR43097
		TppII
		CR42746
		CG10881
		CG31205
		CR45237
		ppk29
		CG12637
		CR43468
		CR43804
		yip2
		CG11089
		CG15546
		CG11796
		pr
		Dgp-1
		RpS3
		CG31776
		L
		boss
		Atf3
		CG10211
		Cyp6t2Psi
		CrebA
		Cpr47Ee
		nrv2
		prc
		Pten
		mmy
		RYa-R
		Cyt-b5
		CG30065
		Ef1beta
		Sar1
		AdipoR
		Ddr
		CG31244
		CG17134
		Nmdar1
		CG40178
		opm
		CG1371
		Rh50
		RpL27A
		CG32845
		Mdr49
		Rpn9
		CG1494
		CG5773
		alphaTub84B
		byn
		CG11630
		Gapdh1
		CR45479
		CR43612
		CG14687
		CG9527
		CG14661
		CR45683
		CG10602
		CG16781
		Pglym78
		CR44848
		TwdlT
		CG9336
		CG17030
		CG9485
		TpnC73F
		wupA
		Syt7
		CG42747
		CG30378
		spok
		CG44812
		CG11035
		GstT4
		CG1136
		CG9503
		CG1746
		CR45967
		Pc
		CR45128
		rgn
		wfs1
		CG32202
		nAChRalpha4
		CG43324
		CG3731
		CG43218
		magu
		CG7778
		CG3835
		CG30356
		Fmo-2
		ninaC
		CG14561
		egl
		eIF3-S9
		Dat
		CG30156
		CG17574
		PICK1
		CG42733
		Gas8
		Zasp66
		CG31798
		Cpr49Ah
		CG1812
		Zip89B
		CCDC151
		Ag5r
		CR44114
		CG32668
		CG10257
		Gld2
		CG34327
		CG4741
		l(1)G0334
		CR41544
		Acp65Aa
		Moe
		CG34188
		CG14304
		drd
		CR46029
		CG31103
		m-cup
		CR45793
		CG13639
		CG9747
		skap
		Rx
		Trxr-2
		gprs
		lectin-37Da
		CR45901
		CG9628
		CG12038
		Nf-YA
		CG42287
		CG42524
		CG17110
		CG33970
		Cad74A
		CR30055
		CG40498
		CG17669
		ptr
		Thiolase
		CG32547
		CG11423
		CG9626
		CG3961
		CG44521
		CG42269
		CR44997
		CG3308
		CG6683
		CoVa
		Swim
		CG2225
		ND75
		Pp1-13C
		Cyp1
		RpL30
		sev
		CG4829
		CG43351
		CG16712
		CG8223
		Cpr
		CR45170
		RpS10a
		wgn
		CR45699
		up
		Irc
		CG31688
		Cpn
		SCOT
		Nap1
		CG2614
		RpLP1
		CG31773
		CG8086
		bt
		Or98a
		CR45811
		Acp33A
		CG13192
		CheB74a
		CR43831
		ninaE
		CG14383
		CG12674
		nrv1
		CHKov2
		CG31676
		ImpE3
		Tsf1
		Hsromega
		CG14830
		CG12990
		Pde1c
		RpL13A
		CR43460
		CG8399
		Cont
		CG31832
		CG4406
		ATbp
		CG6770
		Cpr65Au
		CG45076
		CG1440
		CG8958
		pain
		CG6762
		Cnx99A
		CG14683
		robo3
		Mtpalpha
		CG16791
		ATPsyn-beta
		eIF-4a
		CG5078
		CG31313
		Mf
		CG6441
		RpL12
		TER94
		CG42331
		CG17839
		CG9837
		28SrRNA-Psi:CR40596
		Ptp36E
		CG13124
		tn
		CheB38b
		Got2
		CR40469
		tud
		CG34026
		SP1173
		RpS13
		CR42721
		Sirt6
		RpL35A
		Lsd-2
		CG17018
		CG11321
		CG9603
		RhoGAP100F
		CG11700
		CG6834
		scw
		CG5781
		CG1648
		CG11095
		CG13473
		Actbeta
		CG3734
		CG13631
		mthl13
		CG14984
		CG8927
		ClC-b
		Jheh2
		LM408
		vsg
		Fer2LCH
		CG32259
		CG33723
		Gprk1
		CG10205
		CR44384
		CR44073
		Ir56a
		Actn
		CG5273
		Uch
		RpL41
		CG8306
		cora
		CG11449
		CG43093
		boly
		CG7646
		chp
		mt:ND1
		Msp300
		Cyp9b2
		alpha-Spec
		CG10178
		Mlp60A
		Hsc70-1
		CG15293
		CR43704
		pre-mod(mdg4)-B
		Tis11
		CG13841
		coro
		CG3829
		cmet
		Dh44-R2
		Haspin
		Cyp4ac3
		Rpt3
		CG6910
		NTPase
		Ect4
		Tsp42El
		inaC
		CR45542
		CG1561
		CG17549
		CG6602
		CG13185
		CG18536
		CG14964
		CG31769
		lt
		CG8012
		Rpn5
		CG32639
		CG5214
CRZ NPF	35	numb
		GluRIB
		CG44098
		AstC-R1
		CG15522
		beat-VII
		Nlg4
		MRE23
		brp
		CG44271
		ort
		tok
		FMRFaR
		CG14431
		CG15485
		CR45997
		mei-218
		CG18469
		Awh
		RunxB
		klg
		GstS1
		Gycbeta100B
		mbl
		CG12011
		mGluR
		SK
		beat-IV
		CG8861
		CR43285
		ab
		beat-Va
		GABA-B-R1
		CG17364
		CG31202
FRU TRH	1	CG4577
FRU TH	4	fng
		CG41520
		DAT
		CG10348
FRU Tdc2	1	Ppcs
FRU OK107	2	a
		ey
DH44 FRU	21	CR34335
		aru
		CG13607
		Cyp4g15
		CG6701
		CR31451
		Hug
		Gbs-70E
		Inx2
		Dll
		CG1722
		Ance-3
		CR44498
		CG2145
		hebe
		CR44779
		Traf4
		CG4019
		CG33275
		CG1124
		CG6912
CRZ FRU	7	fru
		Dop1R1
		nAChRalpha1
		Mmp2
		Dgk
		Sema-2b
		CG4766
DH44 TRH	3	CG40191
		Jabba
		CG13506
CRZ TRH	1	Sytbeta
TH Tdc2	1	CR43283
OK107 TH	2	Cpr64Ac
		Cpr64Aa
DH44 TH	8	fj
		moody
		N
		CG31176
		Lac
		CG32694
		CG6356
		h
DH44 Tdc2	6	7B2
		Pal2
		CG30271
		VhaPPA1-1
		Tdc2
		CG5038
DH44 OK107	3	CG12268
		CG31817
		CG42323
CRZ OK107	1	sosie
CRZ DH44	75	Ret
		dpr2
		alrm
		CG34393
		dpr16
		CR45464
		CR46117
		AstC
		CG42402
		CG43689
		CR44419
		CG18368
		CG1402
		CG34357
		CR45759
		CG1137
		CG14072
		cmpy
		kek2
		ATPsyn-b
		CngA
		CG43329
		CR45910
		X11Lbeta
		CG9518
		dpr13
		CG17744
		CR45556
		CG34109
		Gr47a
		CG11231
		CG3280
		luna
		drl
		CG11425
		ome
		bi
		CG32846
		Kr
		CG4839
		CR46009
		CG32148
		vfl
		sphinx2
		Shawl
		kek3
		CG44153
		fok
		Nlg2
		beat-IIIc
		CR43792
		CG17191
		CG42313
		CG42594
		TyrR
		Gbs-76A
		CG14273
		CR44109
		CR45371
		CG43795
		Plod
		CG11404
		CR45382
		CR43787
		Trim9
		5-HT1A
		Drl-2
		CG32444
		pog
		side
		CG13594
		ventrally-expressed-protein-D
		CR43476
		CG11374
		CG6765
NPFr	10	CAH2
		CG14509
		PHGPx
		unc-4
		Rootletin
		Ilp5
		Scr
		mid
		CR43670
		NPFR
NPF	737	Ssu72
		CoVIII
		CG1461
		Atac2
		Past1
		CG11191
		CG34136
		CR46002
		mge
		CG15814
		CG12017
		CG7564
		CG42766
		CG14882
		CG5021
		CG3764
		MAN1
		Krn
		CG17259
		CG8311
		CG14100
		CG5262
		CG17528
		CG14945
		CG5384
		Exo70
		CG9395
		Trp1
		Cyp313a1
		CG12640
		CG17598
		CG1492
		CG32161
		CG5359
		CG32246
		rk
		CG34133
		CR45520
		CG3517
		Gpdh
		CG12567
		Nedd8
		CG7488
		danr
		jet
		CR45964
		RpL15
		Chmp1
		CR44047
		CG3592
		Spase25
		CG5498
		CG7953
		Cyp6a17
		CG1910
		CG1631
		mRpL39
		CG7296
		Blos2
		bsh
		RpS23
		CG30002
		mei-9
		CG2604
		CG1126
		slbo
		cad
		bys
		CR43417
		Cpr62Bb
		CR44203
		CG6218
		CG6629
		CR45983
		Dhc98D
		CG13912
		CG31195
		MED14
		CG7130
		Upf2
		CG7849
		CG1486
		Golgin245
		Tdrd3
		Aats-ala-m
		CG32669
		CG12699
		chn
		lectin-24Db
		Mst33A
		ZnT86D
		CG33107
		CG5597
		CG8509
		Mes2
		CR42719
		msl-3
		CG33191
		CG13716
		ptc
		TotF
		CG9766
		CG4951
		Glycogenin
		CG3589
		CG11913
		CG15403
		spn-F
		CG5191
		CG4925
		CG14270
		CR44317
		TwdlZ
		NimC4
		CG14089
		CG14314
		MED25
		SrpRbeta
		CG14977
		CG32732
		Ack
		dgo
		CG5281
		grau
		CG2371
		Xpac
		Arc2
		GstE12
		RpS24
		CR45912
		CG7059
		CG11426
		CG33307
		GstO2
		htl
		CG14562
		CG11069
		onecut
		CG5660
		CG6852
		CG43922
		CG42708
		CG18493
		CG3301
		CR44927
		CG3014
		mthl8
		CG11448
		CG7943
		CG14894
		CG5278
		CG8300
		spt4
		Npc2h
		kdn
		Rox8
		CG13148
		Timp
		CG14132
		Spase22-23
		CG7668
		CG4066
		CR44511
		modSP
		CR46100
		Hira
		CG8239
		CG6401
		S-Lap1
		RpS12
		CG9391
		nop5
		PIG-S
		Sodh-2
		blue
		CR46039
		CREG
		gry
		CG8520
		CR45425
		CG6638
		CG30109
		CG15083
		comm2
		Pez
		CG9791
		CoVIIc
		CG10713
		CG14043
		CG13397
		Map60
		CG9822
		Lig4
		aph-1
		CR45149
		wry
		CG3436
		Vap-33B
		CG31549
		CG5800
		Pgk
		CG7461
		exu
		CG8397
		CG16979
		CG32112
		CG10254
		Ino80
		CG42493
		RpS8
		CG6230
		CG6145
		Axud1
		CG4615
		CG11294
		CG5126
		CheB42a
		Syt14
		spz3
		CG6296
		Aats-gly
		CG17985
		LRP1
		CG3348
		CG12783
		CG15168
		Rep
		CG17683
		Aph-4
		Rpn3
		snoRNA:Psi28S-3385a
		l(2)SH0834
		pdm2
		CG17568
		CG5674
		CG8237
		CG5466
		CG10958
		CG34234
		pit
		Myo61F
		CG7272
		Mgat1
		CG1172
		ths
		Yippee
		Nop17l
		CG10863
		rudhira
		CG30278
		CG3781
		Pmp70
		TkR99D
		Cyp6a21
		CG45781
		Gadd45
		CG33108
		pyx
		Dop1R2
		Su(var)3-7
		CG14137
		ida
		Bug22
		pita
		CG6071
		CG30340
		mahj
		Snr1
		CG17660
		CG12299
		dan
		Tk
		CG6628
		CG3253
		Eb1
		CG9701
		Ravus
		comm
		CR44993
		CG11320
		dmrt11E
		betaTub60D
		CG32638
		CG1824
		CG42678
		CG3568
		mRpS18A
		fra
		CG15545
		CG30424
		tho2
		RNaseMRP:RNA
		CG7806
		GlcAT-I
		Tango7
		CG32537
		Gem2
		Slc45-1
		p53
		CG13339
		PI4KIIIalpha
		CG4328
		Socs36E
		RpS4
		CG30285
		RpL27
		CG4203
		C1GalTA
		CG42370
		CG31778
		CG16812
		CG4872
		CR44911
		CG13737
		Pcl
		CG2875
		pix
		mex1
		CG13970
		CG7191
		emb
		Or98P
		CG45011
		CG31802
		Kap-alpha3
		CG30026
		Slip1
		CR45200
		CG9302
		CG10681
		CR43904
		CG17802
		Ent3
		Pol32
		CG10311
		Karybeta3
		disco
		CycK
		glob1
		CR44236
		Tapdelta
		mrn
		APC7
		CG43337
		CG32344
		NP15.6
		ssp
		CG17803
		mRpL20
		CG8336
		E(var)3-9
		Cyp6d4
		CG10841
		Dl
		CG31111
		CG14410
		CG7324
		CG12163
		CG1291
		CG32138
		Hmgs
		CG2120
		Scgalpha
		CG12338
		CG2921
		MSBP
		NiPp1
		CG17337
		Grp
		CG6154
		CG13315
		CG32087
		CG13344
		inaF-D
		mRpL14
		CG6023
		Coop
		CG30094
		CG13077
		CG9519
		CG1602
		dpr19
		CG2444
		CG14015
		IM1
		Aats-his
		CG6808
		Als2
		CR43887
		CG5849
		Obp56e
		CG5270
		CR44506
		lea
		CG16898
		Gnmt
		ase
		CG3534
		CG43759
		CR46102
		PK1-R
		Gmap
		CG2641
		capu
		CG15602
		gogo
		Arl1
		ald
		babos
		cactin
		Pp2A-29B
		Mes4
		CG7985
		Snp
		Cyp303a1
		CG9673
		COQ7
		RpL8
		Ror
		CG9267
		CG12253
		CG32809
		CG32396
		Ptx1
		CG8476
		CG8001
		CG43149
		sta
		Scp2
		ZnT49B
		Hs6st
		acj6
		Blos1
		CG11841
		crim
		CG17739
		otp
		CG3634
		CG10217
		CG42676
		Dcr-2
		tra
		CG15023
		CG33914
		Ir100a
		CG13900
		gek
		CR45153
		Sema-1b
		pasha
		RpS19a
		Atu
		CG15333
		Ir68a
		Victoria
		Ostgamma
		CG14298
		CG9723
		Grip91
		asl
		CG33635
		CR44831
		baf
		CG9920
		ect
		sra
		Bub1
		CG8500
		CG9447
		link
		fbp
		Inx7
		CG6379
		CG13994
		eIF-5A
		CG11984
		unk
		CG15087
		Trax
		SelG
		CR45457
		CG8712
		5PtaseI
		CG7168
		Cyp9f2
		CG32425
		CG1677
		schlank
		CG34293
		CG8005
		Baldspot
		Capr
		CG11284
		CG14764
		CG30487
		Alas
		eIF4AIII
		snoRNA:lola-c
		CG3842
		Vsx2
		l(3)neo43
		Cp110
		CG12582
		sha
		CG6836
		CR45896
		mus81
		CG10139
		mRpL55
		RpL14
		La
		mRpL18
		CG42237
		Dro
		Rbsn-5
		RpL17
		p115
		CG13894
		CR44817
		Rme-8
		CSN7
		CG1146
		CG8173
		CG9331
		CG1622
		Ahcy89E
		CG5463
		cav
		Sur-8
		CG31235
		Atg7
		CG9531
		CG14767
		toc
		CR43496
		Rlb1
		mus308
		Ahcy13
		CG9632
		CDC45L
		GstE6
		CG34056
		CG7183
		dimm
		Naam
		CG32271
		CG8248
		CG30108
		CG8435
		Nc73EF
		CG3630
		CG11655
		Cyp4aa1
		CG42846
		Fkbp14
		CG4497
		bou
		CG17111
		CG32219
		CR44597
		CR46030
		fbl
		CG45783
		Tsp42Ed
		CG12224
		Liprin-beta
		Tpc1
		Sans
		CG5068
		Ude
		CG31068
		CR45981
		CG10562
		CG7408
[truncated: 1,928 more rows]
