# Supplementary material for: Transcriptome Analysis of NPFR Neurons Reveals a Connection Between Proteome Diversity and Social Behavior
Source: Front Behav Neurosci. 2021 Mar 31;15:628662. doi: 10.3389/fnbeh.2021.628662 (PMC8044454; doi:10.3389/fnbeh.2021.628662)
Supplement: Supplementary file 7 [file Table_3.xlsx]

## Sheet: Sheet1
CRZ-NPFR		log2FoldChange		DH44_NPFR		log2FoldChange		FRU_NPFR		log2FoldChange		NPF_NPFR		log2FoldChange		OK107_NPFR		log2FoldChange		NPFR_Tdc2		log2FoldChange		NPFR_TH		log2FoldChange		NPFR_TRH		log2FoldChange
FBgn0260793	2mit	-1.11607		FBgn0085813	18SrRNA-Psi:CR41602	1.98084		FBgn0033246	ACC	-1.1683		FBgn0085813	18SrRNA-Psi:CR41602	2.36084		FBgn0261788	Ank2	-1.02464		FBgn0041707	7B2	-2.78562		FBgn0004364	18w	-1.85949		FBgn0040507	ACXD	-4.20611
FBgn0004168	5-HT1A	2.52765		FBgn0004364	18w	2.48393		FBgn0038349	AOX3	-2.81168		FBgn0004364	18w	1.91709		FBgn0266429	AstA-R1	-2.18755		FBgn0053138	AGBE	-2.39916		FBgn0027081	Aats-thr	2.0345		FBgn0267408	AOX1	-3.63658
FBgn0263116	5-HT1B	1.87011		FBgn0250848	26-29-p	2.96155		FBgn0024150	Ac78C	1.80005		FBgn0267508	28SrRNA-Psi:CR45848	2.76614		FBgn0027843	CAH2	3.15663		FBgn0034606	ASPP	1.5675		FBgn0014454	Acp1	-2.59964		FBgn0027620	Acf1	1.37663
FBgn0261929	5-HT2B	-1.4423		FBgn0085753	28SrRNA-Psi:CR40596	2.59192		FBgn0011559	Acp36DE	-1.79473		FBgn0267515	28SrRNA-Psi:CR45855	5.08264		FBgn0050106	CCHa1-R	-2.88053		FBgn0030343	ATP7	-2.17994		FBgn0024913	Actbeta	1.03948		FBgn0024913	Actbeta	1.18362
FBgn0053138	AGBE	1.87879		FBgn0267508	28SrRNA-Psi:CR45848	3.1239		FBgn0000044	Act57B	-3.255		FBgn0263116	5-HT1B	-1.53208		FBgn0039084	CG10175	-2.53585		FBgn0024150	Ac78C	-1.96632		FBgn0261788	Ank2	1.04166		FBgn0012036	Aldh	-1.35718
FBgn0052626	AMPdeam	2.62267		FBgn0267515	28SrRNA-Psi:CR45855	4.88715		FBgn0000046	Act87E	-3.12585		FBgn0259178	5PtaseI	-2.11157		FBgn0034972	CG10339	-4.72149		FBgn0012036	Aldh	-1.89668		FBgn0001961	Arpc1	3.54333		FBgn0033928	Arc2	4.56871
FBgn0267408	AOX1	2.65811		FBgn0004168	5-HT1A	-1.63824		FBgn0032536	Ance-3	-4.35004		FBgn0033246	ACC	1.81053		FBgn0031732	CG11149	16.6009		FBgn0031068	Alr	7.29074		FBgn0003502	Btk29A	-1.16844		FBgn0001961	Arpc1	3.22344
FBgn0037989	ATP8B	-1.01346		FBgn0261929	5-HT2B	-1.1853		FBgn0000083	AnxB9	-2.79093		FBgn0040507	ACXD	3.10887		FBgn0035490	CG1136	3.17804		FBgn0033928	Arc2	7.61475		FBgn0027843	CAH2	-2.70419		FBgn0266429	AstA-R1	1.37555
FBgn0027079	Aats-val	-1.98048		FBgn0041707	7B2	1.61734		FBgn0266429	AstA-R1	-1.67585		FBgn0053138	AGBE	2.80415		FBgn0039131	CG12268	4.18798		FBgn0037533	CD98hc	-1.88769		FBgn0050106	CCHa1-R	2.93048		FBgn0021742	C901	-3.18373
FBgn0023416	Ac3	1.39877		FBgn0031791	AANATL2	-3.18246		FBgn0031453	Bacc	1.80785		FBgn0267408	AOX1	4.82223		FBgn0033558	CG12344	-4.34738		FBgn0039084	CG10175	2.15381		FBgn0259231	CCKLR-17D1	2.75204		FBgn0027843	CAH2	-4.29467
FBgn0267327	Acp33A	2.27788		FBgn0033246	ACC	1.63672		FBgn0035696	Best2	-3.34648		FBgn0038349	AOX3	1.9478		FBgn0037014	CG13251	-6.95521		FBgn0034972	CG10339	5.64016		FBgn0034972	CG10339	4.91666		FBgn0259231	CCKLR-17D1	2.58356
FBgn0034153	Acp53C14b	4.19416		FBgn0053138	AGBE	2.82152		FBgn0027843	CAH2	2.92602		FBgn0038350	AOX4	7.45612		FBgn0039151	CG13607	-2.54027		FBgn0036273	CG10426	1.6329		FBgn0027562	CG10345	-3.54215		FBgn0034972	CG10339	6.22907
FBgn0261788	Ank2	-1.45069		FBgn0023169	AMPKalpha	1.96079		FBgn0038147	CCHa2	-3.83515		FBgn0029879	APC7	-5.57849		FBgn0265266	CG13639	5.00177		FBgn0034307	CG10914	-7.04745		FBgn0032707	CG10348	-2.56994		FBgn0039296	CG10420	4.16067
FBgn0000083	AnxB9	-1.98687		FBgn0267408	AOX1	3.77359		FBgn0039084	CG10175	-4.46026		FBgn0039946	ATbp	-6.23719		FBgn0032023	CG14274	-3.12694		FBgn0032857	CG10947	2.32611		FBgn0036287	CG10663	-2.87567		FBgn0035612	CG10625	-2.90622
FBgn0001961	Arpc1	-2.60845		FBgn0038349	AOX3	2.45291		FBgn0032685	CG10211	-2.79992		FBgn0027088	Aats-gly	-2.66901		FBgn0039647	CG14509	-1.41038		FBgn0029810	CG12239	3.14555		FBgn0034253	CG10936	-1.79372		FBgn0034296	CG10912	-9.10418
FBgn0031437	Arpc5	2.42395		FBgn0016120	ATPsyn-d	1.47842		FBgn0035695	CG10226	-3.40644		FBgn0027087	Aats-his	-2.43944		FBgn0037836	CG14692	-4.66858		FBgn0032295	CG12299	1.71726		FBgn0032857	CG10947	1.77005		FBgn0032857	CG10947	1.83809
FBgn0266429	AstA-R1	-2.56444		FBgn0020235	ATPsyn-gamma	2.21866		FBgn0034972	CG10339	-4.33816		FBgn0024150	Ac78C	1.63514		FBgn0035797	CG14837	-6.4547		FBgn0033558	CG12344	3.11371		FBgn0034485	CG11099	1.143		FBgn0031732	CG11149	-21.4276
FBgn0032336	AstC	3.56561		FBgn0039946	ATbp	-4.56284		FBgn0032707	CG10348	-2.93641		FBgn0016122	Acer	2.1809		FBgn0030174	CG15312	-1.70531		FBgn0031064	CG12531	-1.70458		FBgn0030257	CG11160	-6.09924		FBgn0039313	CG11892	-3.74836
FBgn0036790	AstC-R1	4.3579		FBgn0027079	Aats-val	-2.03568		FBgn0034638	CG10433	-1.71279		FBgn0028484	Ack	1.50287		FBgn0039804	CG15544	3.58079		FBgn0039958	CG12567	1.48099		FBgn0036334	CG11267	2.17516		FBgn0030065	CG12075	-1.78161
FBgn0036789	AstC-R2	2.0886		FBgn0016122	Acer	2.67331		FBgn0039321	CG10550	-3.0581		FBgn0010100	Acon	1.82087		FBgn0039807	CG15546	4.76525		FBgn0037941	CG12594	-3.55986		FBgn0035346	CG1146	-1.89678		FBgn0033558	CG12344	3.3144
FBgn0013751	Awh	5.62768		FBgn0010100	Acon	1.70433		FBgn0039324	CG10553	-4.7247		FBgn0014454	Acp1	2.9127		FBgn0031632	CG15628	-1.97185		FBgn0035321	CG1275	-4.43034		FBgn0037312	CG11999	2.57325		FBgn0030952	CG12609	-8.6417
FBgn0004854	B-H2	-4.39809		FBgn0034628	Acox57D-p	3.71526		FBgn0037035	CG10589	-4.5422		FBgn0020765	Acp65Aa	5.50593		FBgn0031239	CG17075	-1.3073		FBgn0035401	CG1291	7.10933		FBgn0035429	CG12017	-5.16326		FBgn0030886	CG12672	1.55018
FBgn0033578	BBS4	-4.35154		FBgn0014454	Acp1	2.65647		FBgn0034307	CG10914	5.32835		FBgn0000044	Act57B	2.86414		FBgn0040571	CG17193	-1.89465		FBgn0037014	CG13251	7.61798		FBgn0029810	CG12239	5.73578		FBgn0030859	CG12990	-3.38394
FBgn0040238	Best1	-1.6804		FBgn0023415	Acp32CD	-5.88359		FBgn0034253	CG10936	-2.71139		FBgn0000046	Act87E	2.65871		FBgn0031488	CG17265	3.59328		FBgn0032582	CG13258	17.7114		FBgn0039131	CG12268	-3.28035		FBgn0036679	CG13022	-6.48591
FBgn0265598	Bx	-2.41108		FBgn0267327	Acp33A	-2.27251		FBgn0030073	CG10962	-3.37737		FBgn0024913	Actbeta	-2.21814		FBgn0038879	CG17298	3.18612		FBgn0033850	CG13331	-5.11787		FBgn0033558	CG12344	2.96652		FBgn0036595	CG13046	-18.5671
FBgn0050106	CCHa1-R	-2.76542		FBgn0053530	Acp53C14c	-2.98658		FBgn0031732	CG11149	19.3925		FBgn0000667	Actn	1.11005		FBgn0050158	CG30158	2.34531		FBgn0033851	CG13332	-4.63924		FBgn0039552	CG12426	1.53738		FBgn0037014	CG13251	5.18672
FBgn0033058	CCHa2-R	-2.66462		FBgn0020765	Acp65Aa	4.74128		FBgn0039249	CG11168	-2.24367		FBgn0027493	AdSS	1.99045		FBgn0050187	CG30187	4.57777		FBgn0036818	CG14074	2.71405		FBgn0039958	CG12567	1.36861		FBgn0033850	CG13331	-3.95524
FBgn0259231	CCKLR-17D1	-3.46738		FBgn0000044	Act57B	2.34364		FBgn0037290	CG1124	-4.90577		FBgn0036337	AdenoK	1.587		FBgn0050272	CG30272	25.7969		FBgn0036935	CG14186	1.5121		FBgn0037213	CG12581	-1.73167		FBgn0033851	CG13332	-2.67245
FBgn0038088	CG10126	-5.28729		FBgn0000042	Act5C	2.02201		FBgn0039816	CG11317	1.91714		FBgn0038984	AdipoR	1.50349		FBgn0051108	CG31108	-1.27913		FBgn0039462	CG14252	5.72036		FBgn0037736	CG12950	1.0635		FBgn0034662	CG13492	-4.57334
FBgn0039084	CG10175	-2.33448		FBgn0000046	Act87E	2.48407		FBgn0031835	CG11319	1.14923		FBgn0014455	Ahcy13	3.90646		FBgn0051323	CG31323	-2.25784		FBgn0039467	CG14253	4.00372		FBgn0030829	CG12998	-4.84902		FBgn0034723	CG13506	-1.91571
FBgn0034972	CG10339	-3.36819		FBgn0024913	Actbeta	-1.56996		FBgn0031857	CG11321	-2.07543		FBgn0020764	Alas	2.14859		FBgn0028899	CG31817	-1.954		FBgn0032023	CG14274	2.47066		FBgn0030798	CG13003	-2.1014		FBgn0036935	CG14186	1.35676
FBgn0038395	CG10407	6.00819		FBgn0000667	Actn	1.47812		FBgn0039749	CG11498	-5.92402		FBgn0012036	Aldh	1.75474		FBgn0052150	CG32150	-8.45454		FBgn0039647	CG14509	1.90639		FBgn0036679	CG13022	-5.82759		FBgn0032023	CG14274	2.77246
FBgn0039296	CG10420	-3.47459		FBgn0027493	AdSS	1.55017		FBgn0039864	CG11550	-6.74145		FBgn0037116	Als2	1.67634		FBgn0052204	CG32204	1.85898		FBgn0037836	CG14692	3.45896		FBgn0036595	CG13046	-17.8381		FBgn0039647	CG14509	2.31359
FBgn0034583	CG10527	-1.9912		FBgn0286071	AdamTS-A	1.81861		FBgn0039266	CG11791	-2.90443		FBgn0012037	Ance	3.08108		FBgn0085382	CG34353	-1.84909		FBgn0035797	CG14837	6.08089		FBgn0033668	CG13188	-2.40874		FBgn0040358	CG14625	-5.98603
FBgn0034420	CG10737	-1.04022		FBgn0036337	AdenoK	1.58191		FBgn0030052	CG12065	-2.92791		FBgn0030898	Andorra	-5.95504		FBgn0085431	CG34402	5.13159		FBgn0031632	CG15628	2.30898		FBgn0037014	CG13251	8.49531		FBgn0037836	CG14692	3.3964
FBgn0034296	CG10912	7.07024		FBgn0038984	AdipoR	1.9004		FBgn0030065	CG12075	-1.78835		FBgn0261788	Ank2	-1.422		FBgn0250833	CG34461	8.18999		FBgn0033090	CG15909	-4.14158		FBgn0039161	CG13606	-2.69861		FBgn0035797	CG14837	4.87008
FBgn0034307	CG10914	5.22103		FBgn0015010	Ag5r	-4.03029		FBgn0037386	CG1208	-5.02951		FBgn0016123	Aph-4	4.26863		FBgn0030421	CG3812	-2.24399		FBgn0039844	CG1607	-1.65703		FBgn0265266	CG13639	-6.31778		FBgn0038451	CG14893	-9.24482
FBgn0032857	CG10947	-2.3701		FBgn0012036	Aldh	1.56938		FBgn0037387	CG1213	-3.93038		FBgn0032136	Apoltp	2.02564		FBgn0259223	CG42323	10.5103		FBgn0032322	CG16743	-5.01648		FBgn0040601	CG13643	-3.39968		FBgn0039804	CG15544	-2.26621
FBgn0263353	CG11000	2.80321		FBgn0086378	Alg-2	-1.43936		FBgn0033558	CG12344	-3.54019		FBgn0000109	Aprt	-3.43898		FBgn0259712	CG42366	-5.63927		FBgn0038879	CG17298	-2.93241		FBgn0039277	CG13650	1.48177		FBgn0039807	CG15546	-3.56666
FBgn0031732	CG11149	20.085		FBgn0025686	Amnionless	-2.81981		FBgn0030722	CG12395	-7.84418		FBgn0033928	Arc2	-5.77556		FBgn0265595	CG44422	-1.37754		FBgn0036923	CG17732	22.8394		FBgn0035844	CG13676	-2.06328		FBgn0031632	CG15628	2.07731
FBgn0031855	CG11221	3.80016		FBgn0012037	Ance	3.01916		FBgn0037213	CG12581	-2.43343		FBgn0000115	Arl1	-4.65363		FBgn0266566	CG45105	-5.2705		FBgn0039870	CG1896	7.34635		FBgn0035146	CG13893	-1.39601		FBgn0031239	CG17075	1.26886
FBgn0039939	CG11231	3.24952		FBgn0032536	Ance-3	2.14852		FBgn0030074	CG12662	-2.44016		FBgn0000120	Arr1	1.96537		FBgn0031942	CG7203	2.04888		FBgn0039792	CG2267	19.5303		FBgn0036935	CG14186	1.8948		FBgn0031500	CG17221	-5.08927
FBgn0037454	CG1137	-1.45718		FBgn0030898	Andorra	-6.0876		FBgn0030439	CG12716	6.22153		FBgn0000121	Arr2	2.65762		FBgn0033544	CG7220	-1.33267		FBgn0033484	CG2269	-4.77748		FBgn0032023	CG14274	3.19343		FBgn0038828	CG17270	1.74938
FBgn0031214	CG11374	-1.43181		FBgn0261788	Ank2	-1.33376		FBgn0035501	CG1299	-3.47568		FBgn0038306	Art3	-6.21148		FBgn0031730	CG7236	-5.18647		FBgn0032864	CG2493	-4.49146		FBgn0029898	CG14439	-2.61852		FBgn0038879	CG17298	-2.72846
FBgn0037169	CG11404	-2.01885		FBgn0032136	Apoltp	2.49828		FBgn0030798	CG13003	-3.43359		FBgn0034075	Asph	2.52817		FBgn0286782	CG8213	4.77013		FBgn0050108	CG30108	5.77711		FBgn0039647	CG14509	2.56403		FBgn0037973	CG18547	-4.29483
FBgn0037167	CG11425	-3.49048		FBgn0036111	Aps	1.12016		FBgn0036583	CG13055	3.48693		FBgn0036790	AstC-R1	-2.09214		FBgn0033257	CG8713	4.67778		FBgn0050385	CG30385	-4.48827		FBgn0037836	CG14692	4.48432		FBgn0029940	CG1958	-3.29075
FBgn0037164	CG11438	-2.41799		FBgn0001961	Arpc1	-2.41207		FBgn0035523	CG1311	-1.71483		FBgn0032691	Atac2	-3.78176		FBgn0037676	CG8861	-2.0944		FBgn0051036	CG31036	6.51965		FBgn0040777	CG14767	1.27393		FBgn0033484	CG2269	-2.13274
FBgn0036221	CG11588	-3.49065		FBgn0000120	Arr1	2.47927		FBgn0025620	CG13360	-2.82805		FBgn0029943	Atg5	-1.63907		FBgn0036659	CG9701	4.90553		FBgn0051108	CG31108	1.21984		FBgn0035797	CG14837	4.36259		FBgn0032864	CG2493	-4.50728
FBgn0039266	CG11791	-2.08225		FBgn0000121	Arr2	2.38749		FBgn0040370	CG13375	2.04416		FBgn0034366	Atg7	-4.53325		FBgn0039754	CG9747	-2.69232		FBgn0051313	CG31313	-3.45081		FBgn0038330	CG14868	2.28914		FBgn0050187	CG30187	-5.03079
FBgn0035257	CG12011	2.8636		FBgn0034075	Asph	2.50873		FBgn0036479	CG13458	-3.22459		FBgn0013751	Awh	-3.56954		FBgn0045761	CHKov1	-2.00816		FBgn0051323	CG31323	1.89234		FBgn0038419	CG14879	3.94419		FBgn0050272	CG30272	-27.841
FBgn0029810	CG12239	-2.82537		FBgn0266429	AstA-R1	-2.46443		FBgn0039151	CG13607	-5.29473		FBgn0261647	Axud1	-2.37742		FBgn0263744	CR43669	-6.02424		FBgn0051445	CG31445	-3.21029		FBgn0038432	CG14883	2.32869		FBgn0050385	CG30385	-3.78421
FBgn0039419	CG12290	-1.45035		FBgn0032336	AstC	1.86255		FBgn0031936	CG13794	-4.57772		FBgn0261111	BHD	3.618		FBgn0263745	CR43670	-2.6421		FBgn0031484	CG3165	3.32959		FBgn0034391	CG15080	-2.2053		FBgn0051108	CG31108	1.1369
FBgn0033558	CG12344	-4.11244		FBgn0031876	Atac1	-5.50287		FBgn0031937	CG13795	-5.64542		FBgn0035871	BI-1	-2.94569		FBgn0263870	CR43717	4.96856		FBgn0052006	CG32006	7.41614		FBgn0030174	CG15312	1.5345		FBgn0051323	CG31323	2.14088
FBgn0038202	CG12402	1.39672		FBgn0033010	Atf6	-1.35767		FBgn0035267	CG13921	1.54155		FBgn0260960	Baldspot	1.2903		FBgn0266168	CR44874	15.5358		FBgn0052150	CG32150	9.94925		FBgn0039804	CG15544	-2.92347		FBgn0051445	CG31445	-2.93935
FBgn0039552	CG12426	-3.67454		FBgn0044452	Atg2	2.13246		FBgn0036935	CG14186	1.32027		FBgn0035696	Best2	2.23146		FBgn0266679	CR45169	-6.12503		FBgn0052243	CG32243	1.56168		FBgn0039807	CG15546	-3.92412		FBgn0051551	CG31551	-7.09843
FBgn0029930	CG12541	-1.82401		FBgn0029943	Atg5	-1.04466		FBgn0039467	CG14253	-4.05682		FBgn0039282	Bili	-1.55939		FBgn0267786	CR46117	-2.72284		FBgn0052392	CG32392	4.23994		FBgn0031632	CG15628	2.59634		FBgn0052006	CG32006	3.9065
FBgn0039958	CG12567	-1.33547		FBgn0004854	B-H2	-4.57709		FBgn0032023	CG14274	-2.19615		FBgn0050077	Blos1	-2.58685		FBgn0263132	Cht6	2.08223		FBgn0052506	CG32506	1.47202		FBgn0036538	CG15715	1.65519		FBgn0052150	CG32150	4.97406
FBgn0030952	CG12609	6.12316		FBgn0033578	BBS4	-3.36488		FBgn0032022	CG14275	-3.15261		FBgn0036118	Blos2	-6.0743		FBgn0039805	Cpr100A	2.6746		FBgn0052647	CG32647	1.17076		FBgn0029814	CG15765	1.29182		FBgn0052170	CG32170	-2.16327
FBgn0030886	CG12672	-1.48527		FBgn0024491	Bin1	-1.3326		FBgn0029639	CG14419	-3.47187		FBgn0031696	Bub1	-1.38574		FBgn0033603	Cpr47Ef	7.72285		FBgn0031518	CG3277	-4.0267		FBgn0038606	CG15803	1.296		FBgn0052243	CG32243	2.14924
FBgn0029730	CG12681	2.72884		FBgn0036118	Blos2	-4.40037		FBgn0037487	CG14608	-5.32087		FBgn0032248	Bug22	2.89064		FBgn0035281	Cpr62Bc	1.85119		FBgn0085383	CG34354	1.74038		FBgn0030030	CG1636	1.63861		FBgn0052364	CG32364	-4.7736
FBgn0033521	CG12896	3.98126		FBgn0050169	Brca2	-2.90424		FBgn0030558	CG1461	-2.35512		FBgn0032078	C1GalTA	-1.23886		FBgn0035510	Cpr64Aa	5.58304		FBgn0031285	CG3662	-1.67577		FBgn0032322	CG16743	-4.54786		FBgn0052647	CG32647	1.22734
FBgn0036595	CG13046	19.6716		FBgn0038499	Brf	-2.31017		FBgn0030157	CG1468	-3.7735		FBgn0027843	CAH2	4.82366		FBgn0035512	Cpr64Ac	6.19278		FBgn0030421	CG3812	2.73629		FBgn0028544	CG16884	-1.7464		FBgn0031518	CG3277	-4.50454
FBgn0037014	CG13251	-4.60398		FBgn0266717	Bruce	1.1232		FBgn0037836	CG14692	-2.96203		FBgn0036219	CCDC151	-4.08235		FBgn0042119	Cpr65Au	-2.5736		FBgn0035983	CG4080	1.62205		FBgn0040972	CG16978	-3.36726		FBgn0053110	CG33110	-2.40957
FBgn0033851	CG13332	-1.92923		FBgn0004863	C15	-5.49269		FBgn0035797	CG14837	-6.3354		FBgn0026143	CDC45L	-3.42674		FBgn0036881	Cpr76Bd	2.95346		FBgn0259711	CG42365	4.46874		FBgn0031239	CG17075	1.53306		FBgn0053639	CG33639	-1.16717
FBgn0036443	CG13471	3.8481		FBgn0027843	CAH2	3.59618		FBgn0038422	CG14880	-3.20692		FBgn0037972	CG10005	7.75281		FBgn0015037	Cyp4p1	-1.30277		FBgn0259712	CG42366	10.2563		FBgn0031488	CG17265	-2.64337		FBgn0053958	CG33958	-3.69531
FBgn0036442	CG13473	2.88364		FBgn0033504	CAP	1.05211		FBgn0034391	CG15080	-1.95765		FBgn0037473	CG10068	-2.30825		FBgn0033395	Cyp4p2	-2.93766		FBgn0266000	CG44774	3.65073		FBgn0038879	CG17298	-3.55119		FBgn0085246	CG34217	-3.26205
FBgn0034867	CG13557	3.8834		FBgn0036219	CCDC151	-2.36432		FBgn0034394	CG15096	-3.80751		FBgn0033951	CG10139	-6.50632		FBgn0000411	D	3.32586		FBgn0266099	CG44836	-7.53173		FBgn0038449	CG17562	15.4791		FBgn0085382	CG34353	1.93155
FBgn0034869	CG13558	7.35777		FBgn0050106	CCHa1-R	-4.41615		FBgn0027580	CG1516	-1.72326		FBgn0032799	CG10166	-5.4928		FBgn0259099	DCX-EMAP	-3.06658		FBgn0266566	CG45105	7.56077		FBgn0025835	CG17707	-1.54466		FBgn0085383	CG34354	1.59793
FBgn0034935	CG13565	-3.59085		FBgn0259231	CCKLR-17D1	-6.84998		FBgn0037448	CG15186	-2.15265		FBgn0036353	CG10171	3.73624		FBgn0011589	Elk	1.49232		FBgn0266801	CG45263	1.26293		FBgn0029940	CG1958	-3.52484		FBgn0085391	CG34362	1.40212
FBgn0033196	CG1358	-1.52378		FBgn0032785	CG10026	2.32174		FBgn0030215	CG15296	-4.7922		FBgn0032684	CG10178	2.29018		FBgn0083228	Frq2	-2.00879		FBgn0027546	CG4766	2.48188		FBgn0035383	CG2107	-3.23136		FBgn0030421	CG3812	2.09058
FBgn0035041	CG13594	2.84887		FBgn0035702	CG10147	-2.5165		FBgn0031630	CG15629	-4.74135		FBgn0033970	CG10205	2.89647		FBgn0034012	Hr51	5.83211		FBgn0038324	CG5038	4.31564		FBgn0039792	CG2267	21.2428		FBgn0038011	CG4066	-6.37318
FBgn0039151	CG13607	-2.13151		FBgn0032684	CG10178	2.2417		FBgn0034605	CG15661	-3.56195		FBgn0032685	CG10211	2.16071		FBgn0001224	Hsp23	4.75851		FBgn0036126	CG6272	3.94119		FBgn0037298	CG2604	-1.9878		FBgn0034894	CG4091	1.98433
FBgn0035816	CG13685	-1.17885		FBgn0032793	CG10189	-3.86297		FBgn0030440	CG15719	2.07629		FBgn0039113	CG10217	2.24727		FBgn0032850	Kua	-3.00488		FBgn0036106	CG6409	-2.39789		FBgn0037534	CG2781	-2.50558		FBgn0259712	CG42366	6.49307
FBgn0036773	CG13698	-1.81368		FBgn0033970	CG10205	2.36523		FBgn0030336	CG1578	1.59756		FBgn0032783	CG10237	2.39016		FBgn0039354	Lgr3	4.50114		FBgn0039184	CG6432	17.6254		FBgn0050015	CG30015	-1.75971		FBgn0259740	CG42394	-2.86252
FBgn0035563	CG13716	-4.44054		FBgn0032685	CG10211	2.20688		FBgn0034904	CG15800	-7.08145		FBgn0027596	CG10249	1.67727		FBgn0037408	NPFR	-3.86933		FBgn0031730	CG7236	9.3212		FBgn0050187	CG30187	-4.83195		FBgn0260755	CG42553	4.13646
FBgn0031874	CG13775	3.1641		FBgn0039112	CG10219	2.95788		FBgn0035569	CG15876	-5.45509		FBgn0033985	CG10257	-1.90974		FBgn0263390	Nha2	3.5453		FBgn0038641	CG7708	2.96859		FBgn0050385	CG30385	-4.72739		FBgn0262007	CG42825	-7.31047
FBgn0031897	CG13784	2.16491		FBgn0032783	CG10237	2.0266		FBgn0030576	CG15890	-2.99458		FBgn0039106	CG10301	7.1663		FBgn0004514	Oct-TyrR	-2.00036		FBgn0286782	CG8213	-4.90413		FBgn0051108	CG31108	1.51774		FBgn0283508	CG43164	-6.86896
FBgn0035157	CG13894	2.41166		FBgn0033985	CG10257	-2.12753		FBgn0030478	CG1640	-1.30515		FBgn0038420	CG10311	2.66731		FBgn0025382	Rab27	7.51706		FBgn0035693	CG8219	-3.9369		FBgn0051121	CG31121	-2.81814		FBgn0262816	CG43187	-7.71237
FBgn0035258	CG13931	3.17339		FBgn0038420	CG10311	1.96729		FBgn0030816	CG16700	-2.74664		FBgn0027562	CG10345	3.56118		FBgn0020379	Rfx	-1.62022		FBgn0034186	CG8950	4.32147		FBgn0051176	CG31176	-2.50322		FBgn0263037	CG43332	-7.56849
FBgn0031770	CG13995	2.66102		FBgn0038454	CG10324	-2.41657		FBgn0034974	CG16786	-3.18047		FBgn0039296	CG10420	-3.11517		FBgn0264753	Rgk1	2.02866		FBgn0032068	CG9466	19.3539		FBgn0051313	CG31313	-3.57359		FBgn0266000	CG44774	3.27386
FBgn0036851	CG14082	-2.31591		FBgn0034972	CG10339	-6.38791		FBgn0032495	CG16820	-3.45358		FBgn0035661	CG10477	7.85814		FBgn0039152	Rootletin	-5.46154		FBgn0030764	CG9777	-3.21221		FBgn0051323	CG31323	1.85509		FBgn0266566	CG45105	5.52012
FBgn0036218	CG14128	-1.59834		FBgn0022344	CG10340	-2.36281		FBgn0028544	CG16884	-2.24014		FBgn0035656	CG10479	2.4287		FBgn0034070	SP2353	-1.96879		FBgn0035589	CHMP2B	7.6667		FBgn0051445	CG31445	-3.148		FBgn0038738	CG4572	-2.78866
FBgn0036146	CG14141	3.12051		FBgn0027562	CG10345	2.76088		FBgn0032538	CG16885	-3.03747		FBgn0039321	CG10550	2.84493		FBgn0003339	Scr	-3.60433		FBgn0263453	CR43476	3.64839		FBgn0051710	CG31710	-2.06692		FBgn0030828	CG5162	-3.16449
FBgn0267796	CG14177	6.75446		FBgn0033019	CG10395	-3.00321		FBgn0028938	CG16886	-1.89409		FBgn0039324	CG10553	3.82287		FBgn0010414	SerT	3.63409		FBgn0263744	CR43669	5.58037		FBgn0052006	CG32006	3.80143		FBgn0036994	CG5199	-2.34529
FBgn0032023	CG14274	3.31581		FBgn0038395	CG10407	8.65504		FBgn0033442	CG1690	-2.96975		FBgn0039326	CG10562	3.88328		FBgn0023479	Tequila	-1.47623		FBgn0263745	CR43670	3.81907		FBgn0052091	CG32091	-1.64806		FBgn0038951	CG5380	4.09639
FBgn0037171	CG14459	-2.77951		FBgn0039296	CG10420	-3.34383		FBgn0036481	CG16959	-2.87814		FBgn0037044	CG10585	-5.76618		FBgn0085410	TrissinR	-2.83166		FBgn0265050	CR44165	-4.23035		FBgn0052150	CG32150	6.65544		FBgn0027586	CG5867	-2.80107
FBgn0039647	CG14509	-2.57074		FBgn0034638	CG10433	1.53182		FBgn0031239	CG17075	-1.1046		FBgn0035622	CG10590	-2.49902		FBgn0031902	Wnt6	5.41501		FBgn0265076	CR44187	2.72908		FBgn0052170	CG32170	-2.11044		FBgn0036106	CG6409	-2.80863
FBgn0039617	CG14521	-1.62451		FBgn0033017	CG10465	-2.3195		FBgn0032285	CG17108	-3.69572		FBgn0032721	CG10602	1.77446		FBgn0000008	a	2.13152		FBgn0265077	CR44188	2.04368		FBgn0052243	CG32243	1.50167		FBgn0030895	CG7135	-3.9906
FBgn0037129	CG14565	5.99853		FBgn0035678	CG10469	-5.32057		FBgn0031168	CG1722	-1.91381		FBgn0032726	CG10621	3.48689		FBgn0262870	axo	-2.25623		FBgn0265661	CR44468	-6.6467		FBgn0052392	CG32392	4.54135		FBgn0031730	CG7236	4.10738
FBgn0037836	CG14692	-3.77621		FBgn0032827	CG10481	-2.69531		FBgn0035880	CG17352	-2.52495		FBgn0035612	CG10625	2.40666		FBgn0266756	btsz	1.43293		FBgn0266679	CR45169	6.55348		FBgn0052506	CG32506	1.52584		FBgn0038641	CG7708	2.37855
FBgn0035797	CG14837	-5.95381		FBgn0039321	CG10550	2.3859		FBgn0032774	CG17549	-3.67296		FBgn0035603	CG10635	-6.20181		FBgn0005677	dac	1.81591		FBgn0261053	Cad86C	2.32025		FBgn0052694	CG32694	-2.50099		FBgn0037548	CG7900	-6.28544
FBgn0038419	CG14879	-3.72019		FBgn0039324	CG10553	2.63537		FBgn0031196	CG17599	-7.96198		FBgn0036289	CG10657	-5.71681		FBgn0040823	dpr6	-1.4247		FBgn0037963	Cad87A	-1.48872		FBgn0052816	CG32816	-2.18158		FBgn0030675	CG8191	-7.50018
FBgn0038422	CG14880	-1.99228		FBgn0032721	CG10602	1.44114		FBgn0032603	CG17928	-6.62593		FBgn0032836	CG10680	3.48501		FBgn0024244	drm	2.80912		FBgn0022800	Cad96Ca	-1.44121		FBgn0053110	CG33110	-2.53245		FBgn0286782	CG8213	-4.5092
FBgn0030918	CG15056	7.57563		FBgn0032726	CG10621	3.01199		FBgn0034512	CG18067	-3.03475		FBgn0036291	CG10681	-5.31083		FBgn0000535	eag	-1.35286		FBgn0052183	Ccn	1.90597		FBgn0039511	CG3330	4.87419		FBgn0035693	CG8219	-4.92225
FBgn0034417	CG15117	4.49762		FBgn0035612	CG10625	4.71277		FBgn0038460	CG18622	-4.18166		FBgn0036300	CG10688	-5.62323		FBgn0000542	ec	1.99054		FBgn0000302	Cha	1.7211		FBgn0053927	CG33927	-1.48754		FBgn0038126	CG8483	-2.69255
FBgn0028531	CG15286	-4.7381		FBgn0036292	CG10646	5.11643		FBgn0026563	CG1979	-4.39187		FBgn0036377	CG10710	-3.69915		FBgn0005558	ey	2.95038		FBgn0261612	CngA	-2.81009		FBgn0053970	CG33970	-2.5811		FBgn0035767	CG8596	-2.20449
FBgn0030174	CG15312	-2.35659		FBgn0032836	CG10680	3.55362		FBgn0030251	CG2145	-3.00895		FBgn0038163	CG10841	-18.5013		FBgn0000320	eya	-2.69698		FBgn0030394	Cpr11A	-4.79641		FBgn0085234	CG34205	-9.98658		FBgn0034479	CG8654	-3.06134
FBgn0039723	CG15522	5.5857		FBgn0036291	CG10681	-2.35096		FBgn0029990	CG2233	-2.91764		FBgn0027552	CG10863	2.24737		FBgn0051774	fred	-1.11106		FBgn0034136	DAT	-1.94323		FBgn0085382	CG34353	2.0312		FBgn0037676	CG8861	1.80221
FBgn0039804	CG15544	3.27378		FBgn0036377	CG10710	-3.57519		FBgn0029994	CG2254	-3.56337		FBgn0038796	CG10881	-7.69962		FBgn0027343	fz3	2.77071		FBgn0259099	DCX-EMAP	2.36661		FBgn0085383	CG34354	1.4646		FBgn0027528	CG9634	-1.54449
FBgn0039807	CG15546	3.52866		FBgn0034082	CG10734	-3.14691		FBgn0035090	CG2736	-2.62628		FBgn0037238	CG1090	-1.21232		FBgn0045852	ham	-4.47889		FBgn0267972	Der-1	4.61392		FBgn0085391	CG34362	1.45951		FBgn0038211	CG9649	-2.73947
FBgn0031632	CG15628	-3.15323		FBgn0037250	CG1074	-3.51831		FBgn0028496	CG30116	1.20496		FBgn0036207	CG10907	-5.30099		FBgn0010114	hig	-1.45506		FBgn0035538	DopEcR	1.46757		FBgn0250833	CG34461	-3.95457		FBgn0035282	CNMa	-4.38002
FBgn0031627	CG15630	2.02914		FBgn0029656	CG10793	-2.01792		FBgn0050158	CG30158	2.59101		FBgn0034296	CG10912	5.69192		FBgn0001311	kkv	2.49998		FBgn0263219	Dscam4	-1.6871		FBgn0034859	CG3520	3.38204		FBgn0262903	CR43258	-22.7014
FBgn0029814	CG15765	-1.48517		FBgn0029664	CG10802	-5.14584		FBgn0050159	CG30159	-3.96011		FBgn0034253	CG10936	2.033		FBgn0261963	mid	-3.94691		FBgn0038874	ETHR	-2.65566		FBgn0040397	CG3655	-1.51454		FBgn0263650	CR43641	-6.37626
FBgn0030336	CG1578	1.62886		FBgn0038865	CG10824	-2.17173		FBgn0050172	CG30172	2.10106		FBgn0030004	CG10958	-3.23177		FBgn0013688	mt:srRNA	-2.40516		FBgn0011589	Elk	-1.40805		FBgn0024989	CG3777	-3.37024		FBgn0263744	CR43669	5.62943
FBgn0034904	CG15800	-6.88027		FBgn0038845	CG10827	-3.53882		FBgn0050197	CG30197	-2.61557		FBgn0036306	CG10973	-2.69877		FBgn0016919	nompB	-4.34326		FBgn0260446	GABA-B-R1	1.3492		FBgn0030421	CG3812	2.2783		FBgn0263745	CR43670	2.5282
FBgn0038606	CG15803	-1.92469		FBgn0031347	CG10869	-3.06334		FBgn0050272	CG30272	28.2861		FBgn0037379	CG10979	-1.34723		FBgn0016920	nompC	-4.60697		FBgn0001114	Glt	-1.71006		FBgn0029866	CG3842	-2.4648		FBgn0263764	CR43681	-6.21194
FBgn0032322	CG16743	4.4792		FBgn0031395	CG10874	1.2439		FBgn0050286	CG30286	-4.37075		FBgn0034455	CG11007	2.88885		FBgn0002973	numb	-1.22697		FBgn0264000	GluRIB	-1.26998		FBgn0034894	CG4091	1.81467		FBgn0263870	CR43717	-3.93645
FBgn0027589	CG1688	2.89087		FBgn0038804	CG10877	-5.06471		FBgn0050287	CG30287	-3.5688		FBgn0031735	CG11029	-3.46401		FBgn0027600	obst-B	4.20265		FBgn0014859	Hr38	2.45637		FBgn0087011	CG41520	-1.83824		FBgn0264834	CR44042	-4.42296
FBgn0032479	CG16974	1.48744		FBgn0038796	CG10881	-3.01004		FBgn0031645	CG3036	-2.31346		FBgn0039244	CG11069	4.55062		FBgn0002985	odd	2.92735		FBgn0001218	Hsc70-3	2.34269		FBgn0259164	CG42269	-3.51228		FBgn0265076	CR44187	1.66542
FBgn0033443	CG1698	2.84756		FBgn0037238	CG1090	-1.22392		FBgn0051100	CG31100	-3.70953		FBgn0034693	CG11073	1.98882		FBgn0003053	peb	-2.21518		FBgn0001224	Hsp23	-5.90207		FBgn0259223	CG42323	-7.66998		FBgn0265830	CR44619	-3.5167
FBgn0036962	CG17122	2.03462		FBgn0034296	CG10912	5.6193		FBgn0051205	CG31205	-3.88338		FBgn0030528	CG11095	-6.46881		FBgn0043005	prt	6.5319		FBgn0031294	IA-2	-1.987		FBgn0259227	CG42327	-1.48225		FBgn0266164	CR44870	-3.88354
FBgn0039473	CG17191	-5.04466		FBgn0034307	CG10914	5.07096		FBgn0025683	CG3164	-1.83889		FBgn0030257	CG11160	6.82458		FBgn0003174	pwn	2.94329		FBgn0001258	ImpL3	5.24785		FBgn0259712	CG42366	6.58408		FBgn0266168	CR44874	-18.749
FBgn0040571	CG17193	-2.12237		FBgn0034253	CG10936	2.64897		FBgn0029896	CG3168	-2.03688		FBgn0034705	CG11170	-6.28794		FBgn0261549	rdgA	-1.82		FBgn0035019	Ir60e	-7.04498		FBgn0260777	CG42571	17.848		FBgn0266251	CR44946	-6.45768
FBgn0038879	CG17298	2.43168		FBgn0032857	CG10947	-1.97351		FBgn0031449	CG31689	-3.39283		FBgn0033249	CG11191	-5.22811		FBgn0003254	rib	-5.95958		FBgn0038205	Kif19A	4.59089		FBgn0260795	CG42575	1.80292		FBgn0267793	CR45232	-4.86091
FBgn0036393	CG17362	-3.49295		FBgn0030010	CG10959	-2.83355		FBgn0028490	CG31705	-3.69831		FBgn0037290	CG1124	-2.90781		FBgn0039232	sosie	-4.69727		FBgn0032850	Kua	2.18925		FBgn0261545	CG42663	-1.17976		FBgn0267263	CR45699	-3.69352
FBgn0036391	CG17364	-1.12698		FBgn0036316	CG10960	-1.59942		FBgn0051760	CG31760	1.79985		FBgn0037280	CG1126	-6.30435		FBgn0003513	ss	-5.48079		FBgn0031307	MFS3	7.78732		FBgn0264979	CG4267	-6.76514		FBgn0052183	Ccn	1.65809
FBgn0028856	CG18063	-2.3731		FBgn0030073	CG10962	-2.48198		FBgn0062978	CG31808	1.43682		FBgn0036342	CG11279	-4.67412		FBgn0050263	stum	-3.75553		FBgn0004512	Mdr49	-4.41633		FBgn0031258	CG4297	-1.1914		FBgn0000302	Cha	1.46139
FBgn0038653	CG18208	-1.00192		FBgn0036306	CG10973	-6.65756		FBgn0052006	CG32006	-4.55222		FBgn0030058	CG11294	-5.82642		FBgn0032895	twit	-3.30626		FBgn0027109	NPF	7.14689		FBgn0283508	CG43164	-5.55852		FBgn0035398	Cht7	-2.38707
FBgn0034206	CG18469	-4.41373		FBgn0030524	CG10993	-5.58832		FBgn0052082	CG32082	-1.64908		FBgn0037106	CG11307	3.8448		FBgn0024184	unc-4	-3.47806		FBgn0037408	NPFR	3.23925		FBgn0039078	CG4374	-3.16653		FBgn0052251	Claspin	-4.55567
FBgn0042185	CG18769	-1.19043		FBgn0031735	CG11029	-2.73934		FBgn0052091	CG32091	-2.21802		FBgn0031837	CG11320	4.07105		FBgn0086680	vvl	-1.99979		FBgn0004514	Oct-TyrR	2.09412		FBgn0265182	CG44247	1.35824		FBgn0014465	Cp7Fb	-4.14631
FBgn0039869	CG1890	-4.2771		FBgn0031736	CG11030	-1.44763		FBgn0052137	CG32137	-2.16513		FBgn0031857	CG11321	2.17899		FBgn0003996	w	2.04928		FBgn0000489	Pka-C3	1.80762		FBgn0265595	CG44422	1.0726		FBgn0030394	Cpr11A	-4.51445
FBgn0250839	CG2016	6.40043		FBgn0037465	CG1105	-2.63843		FBgn0052195	CG32195	-3.12748		FBgn0035546	CG11345	5.09691		FBgn0284084	wg	8.60388		FBgn0267385	PyK	-1.51931		FBgn0266000	CG44774	3.24738		FBgn0015037	Cyp4p1	1.14356
FBgn0050015	CG30015	2.35444		FBgn0030536	CG11068	-5.58958		FBgn0052204	CG32204	3.23296		FBgn0035490	CG1136	3.81487						FBgn0036624	RAF2	-1.85875		FBgn0266566	CG45105	6.221		FBgn0033395	Cyp4p2	2.83209
FBgn0050172	CG30172	1.71968		FBgn0039244	CG11069	3.3183		FBgn0043783	CG32444	-4.31633		FBgn0031214	CG11374	-1.34563						FBgn0015286	Rala	1.75945		FBgn0031306	CG4577	1.48016		FBgn0033397	Cyp4p3	1.54327
FBgn0050325	CG30325	-2.38727		FBgn0030528	CG11095	-6.60137		FBgn0052512	CG32512	-1.92279		FBgn0034200	CG11395	2.76823						FBgn0037012	Rcd2	2.567		FBgn0267690	CG46026	15.2187		FBgn0259099	DCX-EMAP	2.3414
FBgn0051108	CG31108	-1.22455		FBgn0034485	CG11099	-1.03253		FBgn0052638	CG32638	-2.25687		FBgn0037021	CG11399	-1.47381						FBgn0020379	Rfx	1.52638		FBgn0027546	CG4766	2.32119		FBgn0008646	E5	-3.94817
FBgn0051161	CG31161	3.20176		FBgn0033165	CG11113	-5.33127		FBgn0267253	CG32700	2.04467		FBgn0034198	CG11400	2.616						FBgn0039152	Rootletin	3.8533		FBgn0032187	CG4839	-1.298		FBgn0032223	GATAd	1.50036
FBgn0051202	CG31202	3.82709		FBgn0037304	CG1113	-5.89954		FBgn0038381	CG3303	-6.4118		FBgn0034990	CG11406	-5.20506						FBgn0263236	SP1029	-3.01319		FBgn0036597	CG4962	-2.72804		FBgn0001104	Galphai	-2.85608
FBgn0051323	CG31323	-2.21231		FBgn0031734	CG11147	1.25491		FBgn0035802	CG33275	-1.88077		FBgn0024366	CG11409	4.53834						FBgn0003339	Scr	2.51778		FBgn0030828	CG5162	-3.40278		FBgn0029167	Hml	-1.94697
FBgn0051326	CG31326	3.49331		FBgn0031732	CG11149	24.0721		FBgn0053543	CG33543	1.76702		FBgn0037504	CG1142	-3.65524						FBgn0010329	Tbh	-7.89935		FBgn0029834	CG5937	1.42929		FBgn0014859	Hr38	1.62244
FBgn0051445	CG31445	3.44303		FBgn0030511	CG11158	-4.0192		FBgn0034997	CG3376	-2.91226		FBgn0034251	CG11423	-2.98309						FBgn0050446	Tdc2	-4.17942		FBgn0038679	CG6040	-2.19005		FBgn0001224	Hsp23	-5.69647
FBgn0051475	CG31475	-1.66236		FBgn0037195	CG11226	-3.92103		FBgn0053978	CG33978	-2.62232		FBgn0037166	CG11426	-2.49214						FBgn0053505	U3-55K	21.1221		FBgn0036106	CG6409	-4.21049		FBgn0031294	IA-2	-2.18148
FBgn0051522	CG31522	-1.1896		FBgn0039939	CG11231	-3.12794		FBgn0083956	CG34120	-2.68277		FBgn0037164	CG11438	-2.6717						FBgn0270928	VAChT	1.78389		FBgn0031926	CG6739	-2.12507		FBgn0001258	ImpL3	4.5517
FBgn0051526	CG31526	1.95366		FBgn0037290	CG1124	1.67192		FBgn0085359	CG34330	-6.22702		FBgn0037162	CG11449	-4.53384						FBgn0031424	VGlut	-1.68928		FBgn0031942	CG7203	-1.66147		FBgn0035019	Ir60e	-6.62616
FBgn0051551	CG31551	6.59802		FBgn0034442	CG11257	-5.04898		FBgn0085427	CG34398	-2.56931		FBgn0040637	CG11458	4.09449						FBgn0283535	Vha26	-1.60938		FBgn0031940	CG7214	-2.82341		FBgn0001325	Kr	-2.22007
FBgn0028490	CG31705	-1.67218		FBgn0034721	CG11298	-2.78888		FBgn0085431	CG34402	5.4108		FBgn0035346	CG1146	2.15505						FBgn0033706	Vha36-2	-5.66514		FBgn0031730	CG7236	5.96822		FBgn0050360	Mal-A6	-7.68776
FBgn0051708	CG31708	-1.3341		FBgn0037070	CG11309	-5.45756		FBgn0085446	CG34417	-2.25924		FBgn0039868	CG11563	-6.38344						FBgn0265262	Vha68-1	-3.13219		FBgn0038610	CG7675	-2.93045		FBgn0034215	Mtap	-3.53311
FBgn0051910	CG31910	3.38545		FBgn0031857	CG11321	2.46193		FBgn0283427	CG3523	-1.13048		FBgn0036221	CG11588	-5.53017						FBgn0262515	VhaAC45	-2.17117		FBgn0038641	CG7708	2.94912		FBgn0037408	NPFR	3.5038
FBgn0052006	CG32006	-4.23483		FBgn0035537	CG11342	-5.24802		FBgn0025643	CG3588	-4.97903		FBgn0031232	CG11617	6.82532						FBgn0260964	Vmat	-8.40743		FBgn0038652	CG7720	-1.72267		FBgn0263390	Nha2	-2.77614
FBgn0052137	CG32137	-1.82161		FBgn0035546	CG11345	5.36314		FBgn0023540	CG3630	-2.35006		FBgn0032964	CG11630	-5.80568						FBgn0026751	XRCC1	3.20529		FBgn0032021	CG7781	1.76316		FBgn0040297	Nhe2	1.13517
FBgn0052150	CG32150	-6.36361		FBgn0035490	CG1136	3.65381		FBgn0030421	CG3812	-2.07863		FBgn0033283	CG11635	-2.17441						FBgn0086251	del	3.06876		FBgn0037548	CG7900	-6.8931		FBgn0036101	NijA	-2.80583
FBgn0052204	CG32204	-1.40487		FBgn0034737	CG11362	-6.20371		FBgn0035091	CG3829	-2.11612		FBgn0040351	CG11638	-2.15954						FBgn0033447	dila	7.64226		FBgn0035251	CG7967	2.66013		FBgn0035092	Nplp1	-1.40834
FBgn0052206	CG32206	1.93732		FBgn0037454	CG1137	-2.34		FBgn0036824	CG3902	-4.3707		FBgn0030638	CG11655	3.6354						FBgn0023091	dimm	4.1933		FBgn0030997	CG7990	1.13411		FBgn0004514	Oct-TyrR	1.53839
FBgn0052333	CG32333	-1.63655		FBgn0031214	CG11374	-2.48412		FBgn0031571	CG3921	-2.95693		FBgn0038113	CG11668	7.71087						FBgn0005007	dm	2.89104		FBgn0038243	CG8066	-3.28153		FBgn0026058	OdsH	6.26379
FBgn0052369	CG32369	-1.09267		FBgn0034200	CG11395	4.01276		FBgn0058006	CG40006	-3.83506		FBgn0264712	CG1172	-2.63588						FBgn0039683	dmrt99B	-4.84806		FBgn0030675	CG8191	-5.95566		FBgn0025360	Optix	-2.24518
FBgn0052392	CG32392	-4.80164		FBgn0037022	CG11396	-2.11827		FBgn0058160	CG40160	-2.87958		FBgn0037603	CG11753	-2.52652						FBgn0036574	elg1	-3.87281		FBgn0034030	CG8192	-3.58325		FBgn0086365	Orct2	3.85027
FBgn0052396	CG32396	-2.47277		FBgn0034198	CG11400	2.73401		FBgn0034885	CG4019	-4.25697		FBgn0038683	CG11779	-2.63857						FBgn0031055	et	-4.16432		FBgn0286782	CG8213	-4.22447		FBgn0024315	Picot	-1.79885
FBgn0052450	CG32450	-1.52608		FBgn0037169	CG11404	-6.24044		FBgn0087011	CG41520	-2.44825		FBgn0036992	CG11796	1.96863						FBgn0000320	eya	3.3003		FBgn0037720	CG8312	-1.69479		FBgn0045038	Proc	-3.21479
FBgn0052521	CG32521	1.57669		FBgn0034990	CG11406	-3.33129		FBgn0031251	CG4213	-2.66579		FBgn0035299	CG11815	9.68814						FBgn0004896	fd59A	-3.7728		FBgn0037754	CG8500	1.04228		FBgn0004577	Pxd	-1.91156
FBgn0052549	CG32549	1.71385		FBgn0024366	CG11409	3.02972		FBgn0259213	CG42313	1.76831		FBgn0039628	CG11841	4.61516						FBgn0039932	fuss	3.10456		FBgn0035767	CG8596	-2.05188		FBgn0020379	Rfx	1.11423
FBgn0034978	CG3257	2.00062		FBgn0035022	CG11413	3.27162		FBgn0259712	CG42366	-5.87481		FBgn0039316	CG11893	3.10057						FBgn0045852	ham	3.45214		FBgn0034479	CG8654	-3.15114		FBgn0085419	Rgk2	-1.9362
FBgn0052638	CG32638	-2.13888		FBgn0034251	CG11423	-3.50465		FBgn0259734	CG42388	-2.31479		FBgn0034425	CG11906	-3.47835						FBgn0001986	l(2)35Df	3.23678		FBgn0033308	CG8736	-2.76098		FBgn0039152	Rootletin	3.30429
FBgn0052720	CG32720	5.51546		FBgn0037167	CG11425	-4.88913		FBgn0260658	CG42541	1.03957		FBgn0039331	CG11913	-3.06866						FBgn0002576	lz	5.45085		FBgn0037676	CG8861	1.94356		FBgn0035298	SCOT	-3.18801
FBgn0267796	CG3280	2.41247		FBgn0037165	CG11437	-5.67424		FBgn0261705	CG42741	-3.08139		FBgn0039274	CG11920	-5.44034						FBgn0261963	mid	4.00164		FBgn0038404	CG8925	-4.92251		FBgn0263236	SP1029	-2.04032
FBgn0052846	CG32846	-1.92218		FBgn0037164	CG11438	-2.43008		FBgn0261990	CG42808	-4.06899		FBgn0037650	CG11977	-6.92151						FBgn0028999	nerfin-1	5.50967		FBgn0030716	CG9170	2.17962		FBgn0010414	SerT	-8.15667
FBgn0052944	CG32944	-2.2377		FBgn0037162	CG11449	-2.54061		FBgn0262508	CG43078	-1.07776		FBgn0037655	CG11984	1.44699						FBgn0016919	nompB	4.29619		FBgn0030662	CG9220	-3.04857		FBgn0028988	Spn42Dd	-6.26019
FBgn0034573	CG3295	2.18149		FBgn0040637	CG11458	3.23367		FBgn0263077	CG43340	-2.03275		FBgn0040534	CG11985	7.19912						FBgn0016920	nompC	4.57649		FBgn0027528	CG9634	-1.45031		FBgn0038504	Sur-8	1.19585
FBgn0052982	CG32982	1.79075		FBgn0035346	CG1146	1.671		FBgn0263772	CG43689	2.31031		FBgn0037312	CG11999	-2.76082						FBgn0027601	pdgy	-2.07536		FBgn0037556	CG9636	1.1709		FBgn0261090	Sytbeta	-1.28532
FBgn0053111	CG33111	2.34189		FBgn0036221	CG11588	-8.74217		FBgn0263776	CG43693	-2.16039		FBgn0035443	CG12010	-6.44105						FBgn0003053	peb	2.15314		FBgn0030763	CG9782	-2.75397		FBgn0035504	Teh4	1.65133
FBgn0053288	CG33288	-2.3513		FBgn0032964	CG11630	-4.97644		FBgn0264489	CG43897	-2.82329		FBgn0035257	CG12011	-6.33779						FBgn0034728	rad50	2.8459		FBgn0032472	CG9928	-4.55584		FBgn0035187	Trh	-6.34145
FBgn0053543	CG33543	2.14707		FBgn0033283	CG11635	-2.02513		FBgn0264503	CG43902	1.05092		FBgn0035429	CG12017	6.83898						FBgn0003254	rib	8.70566		FBgn0051044	CR31044	-2.71114		FBgn0260964	Vmat	-5.98728
FBgn0053639	CG33639	2.42399		FBgn0033028	CG11665	-1.44986		FBgn0265182	CG44247	1.4644		FBgn0030065	CG12075	3.42539						FBgn0036786	skl	5.34319		FBgn0051451	CR31451	1.75095		FBgn0031902	Wnt6	-2.44246
FBgn0053978	CG33978	-1.57757		FBgn0037239	CG11739	1.63261		FBgn0035982	CG4461	-6.04185		FBgn0030457	CG12096	-3.78741						FBgn0039232	sosie	3.57206		FBgn0261638	CR42721	3.04937		FBgn0038412	Zip89B	-2.64213
FBgn0054028	CG34028	-2.41842		FBgn0040531	CG11741	3.45108		FBgn0266566	CG45105	-3.78805		FBgn0040775	CG12158	-2.04852						FBgn0003513	ss	4.95132		FBgn0263648	CR43639	-4.37289		FBgn0034793	asrij	7.29674
FBgn0054030	CG34030	-3.02302		FBgn0036992	CG11796	1.7529		FBgn0266696	CG45186	-1.25825		FBgn0033232	CG12159	-3.06088						FBgn0050263	stum	3.59167		FBgn0263660	CR43651	-1.72983		FBgn0032629	beat-IIIc	1.80352
FBgn0083949	CG34113	-1.77577		FBgn0031248	CG11912	-3.71534		FBgn0031306	CG4577	1.54057		FBgn0033158	CG12164	3.91129						FBgn0038118	timeout	-4.49482		FBgn0263744	CR43669	5.63485		FBgn0003888	betaTub60D	-3.25751
FBgn0083950	CG34114	-1.05983		FBgn0027503	CG11970	1.51271		FBgn0038744	CG4733	-3.87155		FBgn0037974	CG12224	3.61553						FBgn0019650	toy	1.51025		FBgn0263745	CR43670	2.4251		FBgn0031952	cdc14	1.10958
FBgn0083963	CG34127	-1.20142		FBgn0037648	CG11975	-2.36051		FBgn0027546	CG4766	-4.52416		FBgn0029810	CG12239	-2.67943						FBgn0024184	unc-4	5.39231		FBgn0263870	CR43717	-5.23656		FBgn0000527	e	-1.74801
FBgn0085246	CG34217	3.40169		FBgn0037650	CG11977	-5.25193		FBgn0031220	CG4822	-3.33314		FBgn0026148	CG12253	-5.62288						FBgn0003975	vg	-4.87539		FBgn0263975	CR43727	-6.80752		FBgn0000542	ec	-1.48069
FBgn0085354	CG34325	-2.55509		FBgn0037652	CG11980	2.6219		FBgn0034229	CG4847	-7.30867		FBgn0034346	CG12263	-1.82016						FBgn0003996	w	-1.80582		FBgn0265076	CR44187	1.41557		FBgn0000576	ems	-3.42838
FBgn0263829	CG34334	-2.57442		FBgn0037312	CG11999	-3.22839		FBgn0027556	CG4928	-2.26596		FBgn0033558	CG12344	-3.59359										FBgn0265077	CR44188	1.72432		FBgn0000320	eya	2.52815
FBgn0085376	CG34347	-1.51881		FBgn0035443	CG12010	-4.76526		FBgn0038774	CG5023	-3.11359		FBgn0030722	CG12395	-7.06999										FBgn0265993	CR44768	-4.76135		FBgn0014179	gcm	-8.27251
FBgn0085380	CG34351	3.86347		FBgn0035429	CG12017	3.60955		FBgn0038803	CG5191	-2.30069		FBgn0030596	CG12398	-3.90609										FBgn0266168	CR44874	-17.5965		FBgn0019809	gcm2	-6.82541
FBgn0085382	CG34353	-3.31485		FBgn0035179	CG12038	-6.10018		FBgn0038986	CG5278	-5.99463		FBgn0032465	CG12404	-2.65159										FBgn0266679	CR45169	4.37712		FBgn0001133	grau	3.22477
FBgn0085383	CG34354	-2.07904		FBgn0030065	CG12075	3.0981		FBgn0032218	CG5381	-2.50439		FBgn0039552	CG12426	-4.20396										FBgn0267495	CR45185	-2.62186		FBgn0015946	grim	6.3492
FBgn0085384	CG34355	3.3577		FBgn0035402	CG12082	3.4563		FBgn0034911	CG5549	1.42256		FBgn0039543	CG12428	1.79332										FBgn0266819	CR45281	-1.99747		FBgn0045852	ham	3.05974
FBgn0085385	CG34356	-1.40056		FBgn0043458	CG12084	-1.04976		FBgn0026593	CG5707	-6.27041		FBgn0029930	CG12541	-1.52928										FBgn0266901	CR45361	-3.15095		FBgn0001269	inv	-4.38865
FBgn0085386	CG34357	2.04561		FBgn0030101	CG12118	-4.73717		FBgn0032666	CG5758	-1.45612		FBgn0039958	CG12567	-2.23619										FBgn0267580	CR45920	-4.43855		FBgn0027654	jdp	-2.11407
FBgn0085391	CG34362	-1.94994		FBgn0030102	CG12119	4.12068		FBgn0034290	CG5773	-4.83162		FBgn0037213	CG12581	1.8562										FBgn0267688	CR46024	-1.94429		FBgn0265003	koi	1.75676
FBgn0085399	CG34370	1.27567		FBgn0037325	CG12147	-3.5321		FBgn0032167	CG5853	-6.33459		FBgn0037215	CG12582	2.54726										FBgn0038925	Cchl	2.639		FBgn0032230	lft	-3.02641
FBgn0085413	CG34384	-1.72767		FBgn0031021	CG12203	5.10641		FBgn0038511	CG5873	-4.01871		FBgn0037294	CG12590	-3.60238										FBgn0052183	Ccn	1.8306		FBgn0051004	mesh	-4.4867
FBgn0085420	CG34391	-1.65993		FBgn0031048	CG12237	2.79878		FBgn0036225	CG5883	-7.41928		FBgn0030224	CG12637	-5.32315										FBgn0004782	Ccp84Ab	-3.98267		FBgn0004228	mex1	-7.25354
FBgn0040343	CG3713	1.0952		FBgn0038304	CG12241	-2.65208		FBgn0029835	CG5921	-3.99355		FBgn0030202	CG12640	-7.612										FBgn0051973	Cda5	-1.50087		FBgn0261963	mid	2.97531
FBgn0030421	CG3812	-2.18644		FBgn0039131	CG12268	3.19399		FBgn0031914	CG5973	-2.00306		FBgn0040942	CG12643	3.07143										FBgn0027491	Cdk5alpha	1.46011		FBgn0045442	mthl12	-18.6288
FBgn0028888	CG4168	-1.24125		FBgn0032295	CG12299	-1.2364		FBgn0039178	CG6356	-2.40109		FBgn0030886	CG12672	-2.77425										FBgn0022702	Cht2	-3.83339		FBgn0028999	nerfin-1	3.67451
FBgn0259098	CG42246	-5.3289		FBgn0035134	CG1231	-3.82189		FBgn0030870	CG6398	-3.56476		FBgn0031388	CG12674	-3.41326										FBgn0263132	Cht6	-2.79112		FBgn0016919	nompB	2.95111
FBgn0259145	CG42260	-1.42205		FBgn0033558	CG12344	-3.9036		FBgn0034162	CG6426	-3.22799		FBgn0029730	CG12681	-1.74886										FBgn0035398	Cht7	-3.37816		FBgn0016920	nompC	4.12719
FBgn0259150	CG42265	2.63939		FBgn0033581	CG12391	-1.35467		FBgn0040606	CG6503	-2.54903		FBgn0046294	CG12699	-3.36036										FBgn0039805	Cpr100A	-2.26021		FBgn0085424	nub	-3.88414
FBgn0259198	CG42302	-6.19384		FBgn0030722	CG12395	-7.20255		FBgn0033889	CG6701	-2.75211		FBgn0037796	CG12814	2.03265										FBgn0033603	Cpr47Ef	-3.0113		FBgn0002973	numb	1.41019
FBgn0259223	CG42323	6.69258		FBgn0030596	CG12398	-3.50805		FBgn0031926	CG6739	-2.9447		FBgn0033948	CG12863	-5.82078										FBgn0033728	Cpr49Ae	-2.7937		FBgn0002985	odd	-2.64417
FBgn0259239	CG42337	2.22004		FBgn0031505	CG12400	2.79781		FBgn0035903	CG6765	1.41721		FBgn0250845	CG1288	5.6185										FBgn0035281	Cpr62Bc	-3.43476		FBgn0264908	pHCl	1.44885
FBgn0259241	CG42339	-2.40163		FBgn0039552	CG12426	-4.31768		FBgn0036242	CG6793	-3.59793		FBgn0039538	CG12883	-5.79859										FBgn0035510	Cpr64Aa	-4.59284		FBgn0005626	ple	-1.67713
FBgn0259242	CG42340	2.88879		FBgn0028857	CG12448	-2.60913		FBgn0037936	CG6908	-3.60129		FBgn0033521	CG12896	3.90694										FBgn0035512	Cpr64Ac	-5.27238		FBgn0051065	ppk31	-5.20053
FBgn0259244	CG42342	-1.18672		FBgn0030586	CG12539	-2.94026		FBgn0031942	CG7203	-1.97345		FBgn0035401	CG1291	-6.62112										FBgn0036881	Cpr76Bd	-2.91159		FBgn0260442	rhea	-1.06873
FBgn0259712	CG42366	-5.71663		FBgn0029930	CG12541	-1.78628		FBgn0031940	CG7214	-2.05613		FBgn0033490	CG12917	-4.75473										FBgn0039480	Cpr97Ea	-1.91484		FBgn0003254	rib	5.6269
FBgn0259821	CG42402	-1.93045		FBgn0037213	CG12581	1.47272		FBgn0033544	CG7220	-1.07482		FBgn0037736	CG12950	-1.05758										FBgn0004179	Csp	1.65893		FBgn0039647	sda	-1.36933
FBgn0259927	CG42450	1.51762		FBgn0037294	CG12590	-4.95213		FBgn0031730	CG7236	-4.46848		FBgn0030829	CG12998	4.81584										FBgn0014469	Cyp4e2	-2.63469		FBgn0003448	sna	-5.00242
FBgn0260487	CG42534	-3.53376		FBgn0037941	CG12594	-1.4078		FBgn0032283	CG7296	-6.19614		FBgn0030794	CG13005	-5.56034										FBgn0033395	Cyp4p2	2.36459		FBgn0003460	so	2.01558
FBgn0260971	CG42594	2.87794		FBgn0030224	CG12637	-4.38195		FBgn0032282	CG7299	-7.3742		FBgn0030780	CG13008	-2.97289										FBgn0284248	Cyt-c-p	1.33994		FBgn0039232	sosie	2.7442
FBgn0261545	CG42663	1.37527		FBgn0030074	CG12662	-3.35334		FBgn0036188	CG7339	1.9764		FBgn0036600	CG13043	3.95976										FBgn0034136	DAT	-2.21899		FBgn0003513	ss	3.53057
FBgn0264979	CG4267	5.66706		FBgn0030886	CG12672	-2.48928		FBgn0036522	CG7372	-4.2325		FBgn0036584	CG13054	-4.29399										FBgn0259099	DCX-EMAP	1.95815		FBgn0050263	stum	3.47724
FBgn0261555	CG42673	3.41433		FBgn0031388	CG12674	-6.5754		FBgn0036765	CG7408	-6.97818		FBgn0036603	CG13062	7.22321										FBgn0012344	Dh44	2.16006		FBgn0038118	timeout	-4.92014
FBgn0261698	CG42732	-1.57228		FBgn0029730	CG12681	-4.11037		FBgn0035812	CG7457	-5.66147		FBgn0036589	CG13067	4.63327										FBgn0028743	Dhit	1.13448		FBgn0003710	tipE	1.62776
FBgn0261801	CG42747	2.13922		FBgn0030443	CG12715	-2.80682		FBgn0037146	CG7470	-2.62555		FBgn0036585	CG13071	7.89543										FBgn0024432	Dlc90F	2.2588		FBgn0019650	toy	1.19361
FBgn0263354	CG42784	2.1385		FBgn0030420	CG12717	-1.1491		FBgn0038652	CG7720	-2.10322		FBgn0032810	CG13077	-5.44514										FBgn0000157	Dll	-1.92966		FBgn0024184	unc-4	3.27154
FBgn0261859	CG42788	1.06658		FBgn0029771	CG12730	-2.396		FBgn0032025	CG7778	-2.72764		FBgn0032156	CG13124	2.30006										FBgn0053517	Dop2R	2.55011		FBgn0016075	vkg	-2.49835
FBgn0031258	CG4297	1.60227		FBgn0037796	CG12814	1.43758		FBgn0036116	CG7888	-2.47463		FBgn0033767	CG13148	-6.43194										FBgn0016930	Dyrk2	-1.28262
FBgn0262508	CG43078	2.711		FBgn0033955	CG12866	-4.32033		FBgn0033387	CG8008	-5.53676		FBgn0033712	CG13163	-6.28777										FBgn0000557	Ef1alpha100E	1.29058
FBgn0262534	CG43088	2.44481		FBgn0039544	CG12877	-2.19576		FBgn0034021	CG8180	-2.20477		FBgn0033661	CG13185	1.48397										FBgn0038659	EndoA	1.19083
FBgn0262568	CG43108	-3.10029		FBgn0033521	CG12896	5.90707		FBgn0037720	CG8312	-2.13049		FBgn0033579	CG13229	-3.27576										FBgn0035385	FMRFaR	1.88578
FBgn0283508	CG43164	6.36128		FBgn0033516	CG12898	-5.21585		FBgn0034140	CG8317	-3.15347		FBgn0035921	CG13305	3.17979										FBgn0026592	Fie	2.0656
FBgn0263034	CG43329	-2.39285		FBgn0037736	CG12950	-1.11691		FBgn0034069	CG8401	6.16044		FBgn0040827	CG13315	3.05359										FBgn0083228	Frq2	1.41933
FBgn0263035	CG43330	-2.84579		FBgn0037042	CG12984	-5.08627		FBgn0033913	CG8468	-2.41491		FBgn0033851	CG13332	-2.27949										FBgn0035245	GC	2.31168
FBgn0263036	CG43331	-2.29199		FBgn0030881	CG12985	-2.5779		FBgn0033919	CG8547	-1.62451		FBgn0033871	CG13339	3.14527										FBgn0026077	Gasp	-2.06707
FBgn0263037	CG43332	6.76481		FBgn0030859	CG12990	-3.98399		FBgn0033760	CG8785	-3.54858		FBgn0033884	CG13344	-2.83										FBgn0004921	Ggamma1	1.73126
FBgn0263083	CG43351	2.1389		FBgn0030846	CG12992	-2.02102		FBgn0025833	CG8910	2.05985		FBgn0025620	CG13360	2.83844										FBgn0014859	Hr38	1.67877
FBgn0263131	CG43373	-1.40334		FBgn0030829	CG12998	5.8329		FBgn0030617	CG9095	-3.67856		FBgn0030559	CG13404	-2.3035										FBgn0031728	Hsp60	1.74366
FBgn0028481	CG4341	1.93975		FBgn0030798	CG13003	2.24438		FBgn0031765	CG9109	5.79703		FBgn0035097	CG13405	-6.50623										FBgn0035023	ITP	-1.61877
FBgn0263400	CG43446	-2.56419		FBgn0030794	CG13005	-3.72338		FBgn0032897	CG9336	-2.51402		FBgn0038929	CG13408	-6.14552										FBgn0026415	Idgf4	-1.63747
FBgn0263706	CG43658	-1.1104		FBgn0030780	CG13008	-6.46157		FBgn0036876	CG9451	-7.54078		FBgn0034541	CG13437	-6.23328										FBgn0036046	Ilp2	2.20579
FBgn0263980	CG43729	-1.73089		FBgn0033899	CG13016	-4.62846		FBgn0036433	CG9628	-2.05093		FBgn0034774	CG13526	-1.94966										FBgn0044048	Ilp5	5.49047
FBgn0263994	CG43737	1.39779		FBgn0036595	CG13046	23.8086		FBgn0038211	CG9649	-3.08044		FBgn0034869	CG13558	6.39283										FBgn0001257	ImpL2	-3.34639
FBgn0264339	CG43795	3.48065		FBgn0036584	CG13054	-3.3431		FBgn0030773	CG9676	-1.84494		FBgn0286199	CG13611	-6.3994										FBgn0001258	ImpL3	4.22014
FBgn0264907	CG44098	-1.40662		FBgn0036583	CG13055	-3.07571		FBgn0039789	CG9717	-4.99003		FBgn0039201	CG13617	-7.35302										FBgn0039155	Kal1	-2.85376
FBgn0265002	CG44153	-1.68741		FBgn0040794	CG13056	7.20137		FBgn0039754	CG9747	-3.4455		FBgn0039205	CG13623	-6.70533										FBgn0038205	Kif19A	3.67856
FBgn0265257	CG44271	4.39757		FBgn0036603	CG13062	5.43315		FBgn0034860	CG9812	-2.69034		FBgn0040600	CG13631	1.8053										FBgn0027259	Kmn1	-6.31067
FBgn0265373	CG44314	4.5135		FBgn0040798	CG13069	6.16989		FBgn0034903	CG9850	-2.76903		FBgn0039224	CG13634	7.20583										FBgn0032850	Kua	3.61075
FBgn0265595	CG44422	-1.74163		FBgn0032047	CG13088	-4.48438		FBgn0039594	CG9990	-2.67533		FBgn0265266	CG13639	6.30589										FBgn0267348	LanB2	-1.89158
FBgn0266000	CG44774	-3.14115		FBgn0032051	CG13097	3.04812		FBgn0045761	CHKov1	-3.12577		FBgn0040601	CG13643	4.09462										FBgn0031307	MFS3	5.01415
FBgn0266099	CG44836	6.98281		FBgn0032139	CG13116	-2.56838		FBgn0053963	CR33963	-2.76772		FBgn0035844	CG13676	4.11687										FBgn0011581	Ms	2.54478
FBgn0266363	CG45011	-2.28583		FBgn0032140	CG13117	-2.02178		FBgn0262903	CR43258	24.5615		FBgn0035816	CG13685	-1.1245										FBgn0004647	N	-1.93481
FBgn0266566	CG45105	-4.54284		FBgn0032156	CG13124	2.329		FBgn0263019	CR43314	-3.25848		FBgn0031270	CG13689	-6.11931										FBgn0037408	NPFR	4.25537
FBgn0266801	CG45263	-1.56443		FBgn0032188	CG13137	-4.8945		FBgn0263618	CR43627	6.70621		FBgn0031235	CG13693	-3.02207										FBgn0036279	Ncc69	-1.48767
FBgn0267163	CG45603	-3.4434		FBgn0031134	CG1314	-3.77404		FBgn0263659	CR43650	-3.51854		FBgn0035563	CG13716	-6.77493										FBgn0036101	NijA	-3.09329
FBgn0031306	CG4577	-1.40596		FBgn0033750	CG13151	-5.20222		FBgn0263744	CR43669	-5.7613		FBgn0036382	CG13737	-2.16979										FBgn0004514	Oct-TyrR	1.90435
FBgn0267431	CG45784	-1.54076		FBgn0033712	CG13163	-5.45853		FBgn0263745	CR43670	-2.33761		FBgn0031935	CG13793	5.75312										FBgn0035317	Oseg2	4.93499
FBgn0035598	CG4669	-1.50964		FBgn0033705	CG13168	-4.92673		FBgn0264384	CR43836	-2.0272		FBgn0035161	CG13898	-6.1168										FBgn0035975	PGRP-LA	-2.72835
FBgn0030778	CG4678	-1.91198		FBgn0033667	CG13183	3.04955		FBgn0264942	CR44111	-4.03201		FBgn0035162	CG13900	-3.83089										FBgn0035438	PHGPx	2.01407
FBgn0035040	CG4741	2.41585		FBgn0033650	CG13193	-5.74991		FBgn0265098	CR44203	-6.58695		FBgn0035186	CG13912	4.72365										FBgn0004577	Pxd	-3.71249
FBgn0027546	CG4766	-3.79605		FBgn0062449	CG13197	-1.65429		FBgn0265691	CR44498	-4.72027		FBgn0025712	CG13920	-1.97166										FBgn0020379	Rfx	1.4551
FBgn0260748	CG5004	-1.18781		FBgn0033579	CG13229	-1.87242		FBgn0265977	CR44756	-3.45537		FBgn0035267	CG13921	1.41881										FBgn0035574	RhoGEF64C	-2.31585
FBgn0039380	CG5890	-2.01132		FBgn0032577	CG13244	-2.59599		FBgn0266168	CR44874	17.4052		FBgn0031772	CG13994	-5.51718										FBgn0039152	Rootletin	4.37792
FBgn0036220	CG5897	-2.46051		FBgn0036984	CG13248	-2.90698		FBgn0266327	CR44992	-5.31475		FBgn0031716	CG14015	-4.35346										FBgn0034070	SP2353	2.20751
FBgn0036217	CG5906	-3.67778		FBgn0037013	CG13250	-3.63306		FBgn0266624	CR45131	-3.21244		FBgn0036860	CG14086	3.99042										FBgn0003339	Scr	1.99374
FBgn0038676	CG6026	4.34617		FBgn0037014	CG13251	-9.85828		FBgn0266679	CR45169	-4.98941		FBgn0036861	CG14089	-5.01641										FBgn0262593	Shab	1.10741
FBgn0036750	CG6034	-2.37248		FBgn0037016	CG13252	1.64448		FBgn0266911	CR45371	-3.28436		FBgn0036889	CG14100	-5.19386										FBgn0265192	Snp	-1.64652
FBgn0034725	CG6044	2.33087		FBgn0032609	CG13280	4.69748		FBgn0266925	CR45376	-3.4631		FBgn0036359	CG14105	4.21617										FBgn0005613	Sox15	-3.15013
FBgn0036747	CG6052	-2.92382		FBgn0032613	CG13283	4.85204		FBgn0267012	CR45456	-3.17257		FBgn0036364	CG14109	4.74657										FBgn0028988	Spn42Dd	-6.42218
FBgn0033865	CG6220	-1.8855		FBgn0032614	CG13284	-1.44662		FBgn0267017	CR45461	-7.52918		FBgn0036323	CG14118	6.48709										FBgn0038504	Sur-8	1.04075
FBgn0036106	CG6409	1.92658		FBgn0035648	CG13288	-5.31291		FBgn0267052	CR45496	9.00754		FBgn0036218	CG14128	-7.26458										FBgn0028400	Syt4	1.75779
FBgn0030944	CG6617	3.6648		FBgn0035921	CG13305	2.39886		FBgn0267629	CR45967	-3.09367		FBgn0040817	CG14132	2.51346										FBgn0036666	TSG101	1.52034
FBgn0039030	CG6660	-2.52646		FBgn0033863	CG13337	-1.66102		FBgn0267786	CR46117	-2.97149		FBgn0036036	CG14174	-6.83242										FBgn0037874	Tctp	1.40275
FBgn0035903	CG6765	-1.45129		FBgn0025620	CG13360	1.76808		FBgn0261053	Cad86C	-2.50953		FBgn0036935	CG14186	-1.49577										FBgn0011722	Tig	-2.78943
FBgn0029733	CG6927	3.77247		FBgn0029532	CG13361	-5.35806		FBgn0000261	Cat	-2.25458		FBgn0040393	CG14265	-5.05972										FBgn0085410	TrissinR	2.83225
FBgn0037151	CG7130	-6.0955		FBgn0025634	CG13367	-2.69056		FBgn0035918	Cdc6	-3.27379		FBgn0032023	CG14274	-2.34529										FBgn0035601	Uev1A	1.90192
FBgn0031730	CG7236	-5.88137		FBgn0035097	CG13405	-4.67724		FBgn0036480	Cep135	-3.44153		FBgn0032022	CG14275	2.02847										FBgn0270928	VAChT	1.40223
FBgn0038098	CG7381	-2.60522		FBgn0034532	CG13436	-2.1519		FBgn0038180	Cht5	-2.85572		FBgn0032008	CG14277	3.21072										FBgn0035103	Vdup1	-2.56544
FBgn0038641	CG7708	-2.66333		FBgn0034541	CG13437	-6.36583		FBgn0051116	ClC-a	-2.48294		FBgn0038651	CG14299	1.48048										FBgn0036740	Vps60	1.86653
FBgn0032021	CG7781	-1.45294		FBgn0034546	CG13442	-2.36278		FBgn0287234	Clect27	-4.18095		FBgn0038581	CG14314	-5.72731										FBgn0031902	Wnt6	-2.881
FBgn0034127	CG7848	4.79251		FBgn0036532	CG13445	-3.7129		FBgn0023076	Clk	-2.31699		FBgn0038102	CG14383	-2.00449										FBgn0038412	Zip89B	-3.16565
FBgn0037548	CG7900	6.08671		FBgn0036471	CG13460	-2.87709		FBgn0013770	Cp1	-1.46061		FBgn0030038	CG1440	1.71327										FBgn0004057	Zw	-6.07752
FBgn0035260	CG7991	3.24659		FBgn0036421	CG13481	-5.41907		FBgn0039805	Cpr100A	-2.00668		FBgn0033464	CG1441	5.00648										FBgn0023179	amon	1.47805
FBgn0030675	CG8191	5.96423		FBgn0034774	CG13526	-1.48717		FBgn0035280	Cpr62Bb	-5.5919		FBgn0029643	CG14420	-5.08082										FBgn0000097	aop	-1.57471
FBgn0286782	CG8213	4.31198		FBgn0034776	CG13527	-2.5938		FBgn0035281	Cpr62Bc	-2.10875		FBgn0029915	CG14434	-7.16327										FBgn0000153	b	-3.0138
FBgn0035733	CG8641	-2.04946		FBgn0034833	CG13539	-2.41301		FBgn0042119	Cpr65Au	-3.81449		FBgn0029898	CG14439	2.30937										FBgn0001090	bnb	-1.71586
FBgn0034479	CG8654	3.57887		FBgn0035041	CG13594	-1.4857		FBgn0035985	Cpr67B	-3.76006		FBgn0037174	CG14457	6.81142										FBgn0014135	bnl	-2.13574
FBgn0037676	CG8861	-2.84371		FBgn0039135	CG13603	-2.79191		FBgn0036881	Cpr76Bd	-2.84976		FBgn0037171	CG14459	-3.00001										FBgn0004893	bowl	-2.59406
FBgn0025833	CG8910	1.65152		FBgn0039161	CG13606	2.39745		FBgn0039480	Cpr97Ea	-2.5834		FBgn0037535	CG14463	-5.10048										FBgn0000318	cl	2.28919
FBgn0031762	CG9098	-2.24395		FBgn0286199	CG13611	-6.53196		FBgn0028940	Cyp28a5	-3.49196		FBgn0033000	CG14464	-1.62435										FBgn0261269	conv	-2.58451
FBgn0030634	CG9164	1.06668		FBgn0039200	CG13616	-4.75941		FBgn0035344	Cyp4d20	-2.9295		FBgn0039647	CG14509	-2.42024										FBgn0023091	dimm	5.29641
FBgn0030598	CG9503	1.78722		FBgn0039201	CG13617	-5.70047		FBgn0030304	Cyp4g15	-2.76189		FBgn0039641	CG14511	5.04631										FBgn0284247	ds	-2.48647
FBgn0030592	CG9514	1.64867		FBgn0040600	CG13631	2.23723		FBgn0015037	Cyp4p1	-1.88686		FBgn0039612	CG14523	-2.87279										FBgn0000527	e	-2.18463
FBgn0030590	CG9518	1.71505		FBgn0265266	CG13639	5.75918		FBgn0033395	Cyp4p2	-2.44939		FBgn0039613	CG14527	-2.47774										FBgn0000542	ec	-2.15721
FBgn0031085	CG9570	-2.28299		FBgn0040601	CG13643	4.98612		FBgn0033980	Cyp6a20	-3.52888		FBgn0037126	CG14567	4.22641										FBgn0023214	edl	-3.60909
FBgn0036433	CG9628	-1.38615		FBgn0035890	CG13667	-3.90772		FBgn0038194	Cyp6d5	-2.43831		FBgn0040358	CG14625	5.96685										FBgn0010435	emp	-1.51264
FBgn0027528	CG9634	1.34141		FBgn0035873	CG13670	7.59677		FBgn0025454	Cyp6g1	-7.32214		FBgn0037822	CG14683	-3.60746										FBgn0000576	ems	-3.43228
FBgn0030773	CG9676	-2.12816		FBgn0035844	CG13676	2.75425		FBgn0033065	Cyp6w1	-2.34758		FBgn0037835	CG14687	3.02567										FBgn0000320	eya	2.02784
FBgn0037229	CG9766	-1.79228		FBgn0035816	CG13685	-1.05836		FBgn0015039	Cyp9b2	-4.26704		FBgn0037836	CG14692	-3.85228										FBgn0262111	f	-3.93275
FBgn0032472	CG9928	4.2484		FBgn0031254	CG13692	-5.41449		FBgn0000406	Cyt-b5-r	-2.38259		FBgn0033236	CG14764	-1.50708										FBgn0000658	fj	-2.05094
FBgn0262160	CG9932	2.19493		FBgn0031235	CG13693	-3.79808		FBgn0000411	D	4.87424		FBgn0035755	CG14830	2.0176										FBgn0011591	fng	-2.17131
FBgn0261503	CR42651	-6.38886		FBgn0035563	CG13716	-4.30336		FBgn0034136	DAT	3.43939		FBgn0035768	CG14834	-6.41351										FBgn0000719	fog	-1.36389
FBgn0261638	CR42721	-3.07031		FBgn0035553	CG13722	3.4588		FBgn0259099	DCX-EMAP	-2.78708		FBgn0035782	CG14835	-5.66646										FBgn0001075	ft	-2.22544
FBgn0262828	CR43199	-1.7959		FBgn0036717	CG13731	2.78498		FBgn0085390	Dgk	1.45013		FBgn0035797	CG14837	-5.82763										FBgn0001083	fw	-3.0844
FBgn0262974	CR43285	5.20856		FBgn0036382	CG13737	-1.47515		FBgn0032048	Dh31	2.25664		FBgn0031174	CG1486	1.74151										FBgn0261722	fwe	1.04851
FBgn0263382	CR43434	20.5588		FBgn0031834	CG13766	-5.62593		FBgn0015872	Drip	-3.77259		FBgn0038380	CG14877	-5.21885										FBgn0261278	grp	1.58894
FBgn0263453	CR43476	-4.68695		FBgn0031939	CG13796	1.94446		FBgn0283531	Duox	-3.59982		FBgn0038447	CG14892	2.73564										FBgn0001168	h	-1.89536
FBgn0263501	CR43490	7.14199		FBgn0039068	CG13827	-5.81201		FBgn0020445	E23	-3.24457		FBgn0038428	CG14894	-3.63183										FBgn0045852	ham	3.22157
FBgn0263506	CR43495	1.79363		FBgn0040588	CG13841	-1.76086		FBgn0026439	Eaat1	-1.86412		FBgn0030361	CG1492	-7.45935										FBgn0003997	hid	-2.10026
FBgn0263584	CR43609	-2.6433		FBgn0038967	CG13847	-5.49418		FBgn0003731	Egfr	-3.06737		FBgn0032402	CG14945	2.6595										FBgn0010114	hig	1.4391
FBgn0263615	CR43624	-4.41016		FBgn0038959	CG13856	3.15839		FBgn0011589	Elk	1.54819		FBgn0035410	CG14964	3.03467										FBgn0261434	hkb	4.31523
FBgn0263744	CR43669	-5.97818		FBgn0035139	CG13891	-4.63078		FBgn0000592	Est-6	-3.56101		FBgn0035469	CG14977	-6.03798										FBgn0086677	jeb	1.6042
FBgn0263745	CR43670	-2.02322		FBgn0035146	CG13893	1.24452		FBgn0005659	Ets98B	-1.99118		FBgn0035477	CG14982	-1.43156										FBgn0032484	kek4	1.78556
FBgn0263764	CR43681	5.27344		FBgn0035161	CG13898	-6.24936		FBgn0261547	Exn	-1.48715		FBgn0035480	CG14984	3.35079										FBgn0031016	kek5	-1.42058
FBgn0264328	CR43787	3.29406		FBgn0035164	CG13901	-5.75259		FBgn0000723	FER	-1.6738		FBgn0035544	CG15021	2.12599										FBgn0011236	ken	-2.92664
FBgn0264336	CR43792	2.75812		FBgn0035173	CG13907	1.12313		FBgn0266084	Fhos	-1.54659		FBgn0035548	CG15023	8.5323										FBgn0262127	kibra	-1.29267
FBgn0264337	CR43793	3.35672		FBgn0025712	CG13920	-1.58643		FBgn0033079	Fmo-2	-3.67123		FBgn0030940	CG15040	4.03241										FBgn0001311	kkv	-3.41972
FBgn0264348	CR43804	-3.65232		FBgn0033405	CG13954	-1.08937		FBgn0038149	GILT1	-2.55977		FBgn0030918	CG15056	7.49704										FBgn0265276	l(3)neo38	1.03792
FBgn0264485	CR43893	-1.51235		FBgn0260452	CG13984	-4.89689		FBgn0033799	GLaz	-3.77685		FBgn0034331	CG15067	5.16929										FBgn0286203	laccase2	-1.76973
FBgn0264794	CR44024	-1.73861		FBgn0031753	CG13999	-3.14516		FBgn0027790	GV1	-2.84766		FBgn0034391	CG15080	2.10457										FBgn0032230	lft	-2.81274
FBgn0264819	CR44027	-2.72909		FBgn0031739	CG14005	-4.78111		FBgn0004623	Gbeta76C	-2.71949		FBgn0034397	CG15082	5.81272										FBgn0020278	loco	-2.25346
FBgn0264878	CR44069	2.95603		FBgn0031733	CG14006	-2.0645		FBgn0036428	Gbs-70E	-2.42141		FBgn0034399	CG15083	4.1403										FBgn0039851	mey	-5.57855
FBgn0264879	CR44070	2.91231		FBgn0036818	CG14074	-2.50599		FBgn0010225	Gel	-1.54634		FBgn0034394	CG15096	2.77283										FBgn0261963	mid	2.22248
FBgn0265076	CR44187	-1.47539		FBgn0036364	CG14109	4.75065		FBgn0262869	Gfrl	1.08911		FBgn0034401	CG15100	-4.24555										FBgn0086711	mol	-2.38804
FBgn0265077	CR44188	-1.79941		FBgn0036218	CG14128	-4.57589		FBgn0001114	Glt	-2.25909		FBgn0034419	CG15111	-2.27841										FBgn0025631	moody	-1.36032
FBgn0265105	CR44207	2.66058		FBgn0036138	CG14143	-4.54916		FBgn0264000	GluRIB	1.43114		FBgn0034418	CG15118	1.36031										FBgn0053548	msta	-2.43321
FBgn0265106	CR44208	3.6235		FBgn0036094	CG14153	1.50293		FBgn0027287	Gmap	-1.49092		FBgn0032647	CG15143	-5.02327										FBgn0013688	mt:srRNA	2.25526
FBgn0265592	CR44419	-2.33783		FBgn0036093	CG14154	-4.36473		FBgn0013272	Gp150	-1.99586		FBgn0027580	CG1516	1.33166										FBgn0045442	mthl12	-15.8817
FBgn0265691	CR44498	-3.02151		FBgn0036931	CG14183	-2.21325		FBgn0001145	Gs2	-1.96718		FBgn0032732	CG15168	-6.92242										FBgn0028999	nerfin-1	4.70361
FBgn0265995	CR44770	-7.01875		FBgn0036935	CG14186	-1.44429		FBgn0005619	Hdc	-2.68786		FBgn0030272	CG15201	2.01056										FBgn0037896	ninaG	-4.09323
FBgn0266168	CR44874	16.874		FBgn0030996	CG14194	1.58835		FBgn0001208	Hn	-2.0561		FBgn0028526	CG15293	2.9057										FBgn0016919	nompB	4.16434
FBgn0266251	CR44946	5.76662		FBgn0039462	CG14252	-2.91754		FBgn0014859	Hr38	1.84066		FBgn0030174	CG15312	-1.73575										FBgn0016920	nompC	3.92707
FBgn0266314	CR44979	-1.56348		FBgn0039479	CG14257	-3.54351		FBgn0034012	Hr51	5.14772		FBgn0030137	CG15317	-5.83474										FBgn0031097	obst-A	-2.4179
FBgn0266348	CR44997	-1.30126		FBgn0039483	CG14259	4.83483		FBgn0001224	Hsp23	5.51949		FBgn0029989	CG15333	-6.96705										FBgn0027600	obst-B	-4.15197
FBgn0266595	CR45120	-1.50913		FBgn0040393	CG14265	-6.64811		FBgn0001226	Hsp27	3.41531		FBgn0030260	CG1537	5.44812										FBab0047683	os	-7.05782
FBgn0266618	CR45125	-2.61122		FBgn0029658	CG14269	-4.78025		FBgn0001230	Hsp68	3.09285		FBgn0031446	CG15398	-2.2286										FBgn0267339	p38c	-7.16365
FBgn0266629	CR45136	2.78092		FBgn0032024	CG14273	-6.66657		FBgn0028374	Hug	3.37605		FBgn0031504	CG15403	-6.92043										FBgn0027601	pdgy	-1.54678
FBgn0266630	CR45137	-2.24317		FBgn0032023	CG14274	-2.76656		FBgn0067905	IM14	-4.57998		FBgn0031132	CG15450	-2.64096										FBgn0003053	peb	1.94519
FBgn0266648	CR45155	-3.42538		FBgn0032022	CG14275	1.50195		FBgn0020416	Idgf1	-3.15053		FBgn0040649	CG15461	-5.6148										FBgn0013725	phyl	2.93727
FBgn0266679	CR45169	-4.09629		FBgn0032008	CG14277	2.50463		FBgn0020415	Idgf2	-3.02566		FBgn0032867	CG15475	-5.24304										FBgn0020521	pio	-1.65715
FBgn0266693	CR45183	-1.93117		FBgn0038695	CG14280	-5.75218		FBgn0020414	Idgf3	-3.71749		FBgn0039723	CG15522	-4.78811										FBgn0003089	pip	-2.47427
FBgn0266788	CR45253	7.65974		FBgn0038651	CG14299	1.44598		FBgn0026415	Idgf4	-2.10869		FBgn0039804	CG15544	3.02853										FBgn0003090	pk	-2.00873
FBgn0266811	CR45273	6.88774		FBgn0038579	CG14313	-5.80401		FBgn0044047	Ilp6	-2.24153		FBgn0039806	CG15545	5.56917										FBgn0005626	ple	-2.95927
FBgn0266911	CR45371	2.59086		FBgn0038540	CG14321	-6.62702		FBgn0036816	Indy	-2.52467		FBgn0039807	CG15546	5.25419										FBgn0250871	pot	-1.90338
FBgn0266928	CR45379	7.60453		FBgn0030554	CG1434	7.01509		FBgn0027108	Inx2	-1.93506		FBgn0029697	CG15570	6.27006										FBgn0032602	ppk17	-6.92479
FBgn0266931	CR45382	-2.24353		FBgn0031351	CG14352	-3.33511		FBgn0261984	Ire1	-1.18592		FBgn0030667	CG15599	6.31085										FBgn0003174	pwn	-3.63151
FBgn0266979	CR45430	-2.28857		FBgn0038102	CG14383	-1.75791		FBgn0259682	Jabba	-1.77483		FBgn0030694	CG15602	-6.94242										FBgn0003254	rib	6.46297
FBgn0267116	CR45556	-1.1707		FBgn0033464	CG1441	4.18141		FBgn0033494	KCNQ	-1.96294		FBgn0030317	CG1561	2.52733										FBgn0041097	robo3	1.34677
FBgn0267117	CR45557	-1.48844		FBgn0040352	CG14416	-5.57006		FBgn0038205	Kif19A	-3.89136		FBgn0031632	CG15628	-1.95548										FBgn0041096	rols	-2.13288
FBgn0267243	CR45683	-1.30568		FBgn0040354	CG14418	-5.4142		FBgn0032850	Kua	-2.03117		FBgn0031626	CG15631	-4.07978										FBgn0002306	sas	-1.99369
FBgn0267323	CR45759	-4.38466		FBgn0029643	CG14420	-5.21338		FBgn0027611	LM408	-1.96516		FBgn0030309	CG1572	2.61821										FBgn0260653	serp	-2.53239
FBgn0267400	CR45762	-2.042		FBgn0029898	CG14439	2.31949		FBgn0010238	Lac	-2.25733		FBgn0030873	CG15814	2.7652										FBgn0037203	slif	-2.43859
FBgn0267459	CR45809	2.02941		FBgn0029880	CG14443	-3.38401		FBgn0261800	LanB1	-2.18956		FBgn0040528	CG15864	-5.50544										FBgn0035539	slow	-2.07556
FBgn0267561	CR45901	-3.11644		FBgn0037174	CG14457	7.26424		FBgn0039354	Lgr3	4.71926		FBgn0035337	CG15877	-6.39852										FBgn0039232	sosie	3.1319
FBgn0267563	CR45903	-5.25173		FBgn0037171	CG14459	-2.36222		FBgn0033593	Listericin	-3.55503		FBgn0035309	CG15879	-6.50892										FBgn0085443	spri	-1.48464
FBgn0267565	CR45905	-4.08517		FBgn0033000	CG14464	-1.41042		FBgn0261565	Lmpt	-1.48196		FBgn0038814	CG15923	-3.10121										FBgn0035379	spz5	-3.07545
FBgn0267619	CR45957	2.48822		FBgn0034321	CG14502	-2.16422		FBgn0034540	Lrt	-2.90922		FBgn0033186	CG1602	-4.29169										FBgn0003513	ss	2.97451
FBgn0267624	CR45962	-1.55981		FBgn0034327	CG14505	-2.17337		FBgn0039114	Lsd-1	-2.61007		FBgn0030468	CG1622	-2.32944										FBgn0266521	stai	1.62364
FBgn0267627	CR45965	-1.6441		FBgn0039647	CG14509	-2.26165		FBgn0032116	Mco1	-3.85071		FBgn0031101	CG1631	-3.15126										FBgn0050263	stum	4.06344
FBgn0267628	CR45966	-2.73668		FBgn0039612	CG14523	-3.36382		FBgn0023549	Mct1	-3.0905		FBgn0031561	CG16712	2.38092										FBgn0028979	tio	2.02589
FBgn0267629	CR45967	-3.85151		FBgn0027578	CG14526	-2.02911		FBgn0004513	Mdr65	-4.62017		FBgn0036029	CG16719	-7.01291										FBgn0003710	tipE	1.81882
FBgn0267638	CR45976	-2.4089		FBgn0039613	CG14527	-5.5213		FBgn0265140	Meltrin	-1.46363		FBgn0029820	CG16721	1.71004										FBgn0032895	twit	4.25156
FBgn0267659	CR45997	-3.80499		FBgn0031955	CG14535	-1.40382		FBgn0038294	Mf	-2.17027		FBgn0030482	CG1673	2.35558										FBgn0031879	uif	-2.63601
FBgn0267673	CR46009	-2.5201		FBgn0039413	CG14556	-1.98211		FBgn0264695	Mhc	-2.47022		FBgn0032322	CG16743	4.9728										FBgn0267002	unc-104	1.53966
FBgn0267680	CR46016	-1.99101		FBgn0037149	CG14561	-5.03094		FBgn0026061	Mipp1	-3.90269		FBgn0029941	CG1677	1.30259										FBgn0024184	unc-4	3.30692
FBgn0267748	CR46079	-3.08228		FBgn0037129	CG14565	5.70008		FBgn0002772	Mlc1	-2.76884		FBgn0032779	CG16771	-2.35098										FBgn0261341	verm	-2.16476
FBgn0267786	CR46117	-3.85013		FBgn0033063	CG14589	-3.81191		FBgn0035049	Mmp1	-2.02144		FBgn0032835	CG16772	2.56863										FBgn0261563	wb	-1.92623
FBgn0261053	Cad86C	-1.88269		FBgn0033054	CG14591	-1.47306		FBgn0033438	Mmp2	-1.15197		FBgn0034974	CG16786	2.01906
FBgn0262018	CadN2	-1.65479		FBgn0031189	CG14618	-3.25263		FBgn0002789	Mp20	-3.6283		FBgn0034940	CG16787	-5.4957
FBgn0013995	Calx	-1.09607		FBgn0040358	CG14625	6.56382		FBgn0261836	Msp300	-1.08573		FBgn0038881	CG16791	-1.05896
FBgn0052183	Ccn	-2.93479		FBgn0037288	CG14661	2.71596		FBgn0015766	Msr-110	-2.90353		FBgn0032488	CG16812	-5.27283
FBgn0036480	Cep135	-3.90661		FBgn0040682	CG14664	-5.18789		FBgn0037408	NPFR	-2.4112		FBgn0037728	CG16817	2.03369
FBgn0000299	Cg25C	1.97854		FBgn0037822	CG14683	1.72061		FBgn0036279	Ncc69	-2.60844		FBgn0028482	CG16857	2.2101
FBgn0000302	Cha	-1.48626		FBgn0037835	CG14687	3.05129		FBgn0051146	Nlg1	-3.1465		FBgn0028544	CG16884	2.58018
FBgn0261294	CheB74a	-2.47975		FBgn0037836	CG14692	-4.44497		FBgn0287423	Nplp2	-2.74283		FBgn0028938	CG16886	3.37727
FBgn0052251	Claspin	5.14558		FBgn0037942	CG14721	-6.99046		FBgn0011280	Obp19d	-2.72106		FBgn0038809	CG16953	1.39143
FBgn0005775	Con	-1.09589		FBgn0033275	CG14756	-3.97778		FBgn0034470	Obp56d	-4.37547		FBgn0036512	CG16979	-4.94404
FBgn0013767	Crz	6.63421		FBgn0026088	CG14818	4.91226		FBgn0013307	Odc1	-3.26803		FBgn0039972	CG17018	-3.77228
FBgn0033753	Cyp301a1	3.00492		FBgn0035755	CG14830	2.67979		FBgn0017561	Ork1	-3.43097		FBgn0036552	CG17028	-4.0737
FBgn0032693	Cyp310a1	3.07123		FBgn0035768	CG14834	-5.58427		FBgn0032891	Oseg5	-7.00923		FBgn0035584	CG17030	-3.37265
FBgn0259099	DCX-EMAP	-2.8807		FBgn0035797	CG14837	-7.60407		FBgn0035976	PGRP-LC	-2.6602		FBgn0283450	CG1707	7.38548
FBgn0085390	Dgk	-1.8497		FBgn0038419	CG14879	-5.76844		FBgn0017558	Pdk	-1.55189		FBgn0031239	CG17075	-1.60102
FBgn0011582	Dop1R1	-2.20149		FBgn0038447	CG14892	2.22034		FBgn0264953	Piezo	-1.1732		FBgn0032285	CG17108	2.3478
FBgn0266137	Dop1R2	-1.71945		FBgn0015351	CG14906	-6.99772		FBgn0000273	Pka-C1	1.86373		FBgn0039051	CG17109	-3.16457
FBgn0053517	Dop2R	-3.54759		FBgn0038455	CG14907	-5.90151		FBgn0022382	Pka-R2	1.98739		FBgn0039050	CG17110	-2.93443
FBgn0035538	DopEcR	-1.32817		FBgn0032360	CG14926	5.70689		FBgn0003091	Pkc53E	1.04734		FBgn0039048	CG17111	4.07067
FBgn0024732	Drep-1	2.75635		FBgn0032377	CG14937	-3.84181		FBgn0041194	Prat2	-2.57742		FBgn0036962	CG17122	-6.28193
FBgn0028407	Drep-3	3.95064		FBgn0035439	CG14961	2.12001		FBgn0003149	Prm	-2.62811		FBgn0032304	CG17134	-5.45389
FBgn0038874	ETHR	4.46907		FBgn0035410	CG14964	2.54847		FBgn0029723	Proc-R	-3.16187		FBgn0039473	CG17191	-3.98584
FBgn0026439	Eaat1	4.45403		FBgn0035495	CG14989	1.4963		FBgn0032006	Pvr	-1.77521		FBgn0040571	CG17193	-1.83159
FBgn0004910	Eip63F-1	1.63067		FBgn0035544	CG15021	2.29986		FBgn0025382	Rab27	5.9359		FBgn0032419	CG17217	-5.96984
FBgn0005658	Ets65A	2.88004		FBgn0029949	CG15035	-5.64056		FBgn0037012	Rcd2	-4.55553		FBgn0031496	CG17258	-4.16979
FBgn0035385	FMRFaR	-2.83342		FBgn0030938	CG15047	-2.20874		FBgn0087002	Rfabg	-3.75914		FBgn0031497	CG17259	-3.90571
FBgn0000639	Fbp1	3.81545		FBgn0034331	CG15067	4.1587		FBgn0264753	Rgk1	2.46838		FBgn0031488	CG17265	3.39139
FBgn0085397	Fili	-1.60524		FBgn0034391	CG15080	1.93422		FBgn0085419	Rgk2	1.56156		FBgn0038828	CG17270	-2.00042
FBgn0264078	Flo2	2.65262		FBgn0034399	CG15083	3.23085		FBgn0028699	Rh50	-2.21704		FBgn0046763	CG17278	2.52506
FBgn0083228	Frq2	-1.27815		FBgn0034394	CG15096	1.54161		FBgn0019940	Rh6	-2.96924		FBgn0038879	CG17298	6.30556
FBgn0036485	FucTA	1.92618		FBgn0032647	CG15143	3.53509		FBgn0261461	RhoGAP18B	-2.01597		FBgn0259979	CG17337	1.46028
FBgn0004509	Fur1	2.71938		FBgn0027580	CG1516	1.64646		FBgn0025836	RhoGAP1A	1.45286		FBgn0036396	CG17359	-5.67759
FBgn0035245	GC	-2.00099		FBgn0031149	CG1518	-2.4021		FBgn0035574	RhoGEF64C	-2.41569		FBgn0036395	CG17361	-5.53317
FBgn0038149	GILT1	2.92626		FBgn0037449	CG15185	-5.13975		FBgn0051719	RluA-1	-2.8505		FBgn0036391	CG17364	-1.20253
FBgn0001122	Galphao	1.50991		FBgn0030272	CG15201	2.38514		FBgn0039152	Rootletin	-5.6313		FBgn0031858	CG17378	-1.51589
FBgn0001987	Gli	-2.22757		FBgn0033076	CG15233	-2.43282		FBgn0038880	SIFaR	2.2372		FBgn0033936	CG17386	3.04091
FBgn0024963	GluClalpha	-1.54796		FBgn0030156	CG15247	2.46229		FBgn0032330	Samuel	-2.55628		FBgn0039830	CG1746	1.26557
FBgn0264574	Glut1	1.49467		FBgn0028531	CG15286	-7.67016		FBgn0030357	Sclp	-3.04138		FBgn0261387	CG17528	-1.4131
FBgn0052693	Gr9a	-3.53294		FBgn0028526	CG15293	2.3329		FBgn0020907	Scp2	-1.72587		FBgn0032763	CG17568	-3.35661
FBgn0001142	Gs1	1.81672		FBgn0030174	CG15312	-1.5554		FBgn0003339	Scr	-2.44339		FBgn0033777	CG17574	1.49366
FBgn0013973	Gycbeta100B	1.42791		FBgn0029987	CG15330	-4.55446		FBgn0264273	Sema-2b	1.12189		FBgn0031194	CG17598	-1.61771
FBgn0037675	HP1e	-2.62522		FBgn0030040	CG15347	6.66981		FBgn0284221	Sema-5c	-3.12457		FBgn0263780	CG17684	-1.38132
FBgn0027788	Hey	6.79663		FBgn0040719	CG15357	-5.37187		FBgn0010414	SerT	2.47058		FBgn0036923	CG17732	-21.4352
FBgn0029167	Hml	2.5504		FBgn0031403	CG15387	-5.39491		FBgn0034897	Sesn	-1.80582		FBgn0039167	CG17786	-1.41146
FBgn0001224	Hsp23	3.09899		FBgn0031446	CG15398	-6.00348		FBgn0085395	Shawl	1.77316		FBgn0034748	CG17807	-6.59894
FBgn0036046	Ilp2	-2.4074		FBgn0031132	CG15450	-2.60891		FBgn0085408	Shroom	-3.28953		FBgn0034383	CG17821	-2.72747
FBgn0044050	Ilp3	-5.00198		FBgn0040649	CG15461	-6.24967		FBgn0010620	Sip1	-3.49975		FBgn0036454	CG17839	1.43283
FBgn0044048	Ilp5	-5.25716		FBgn0032867	CG15475	-6.69641		FBgn0262717	Skeletor	-2.275		FBgn0040005	CG17883	-1.62109
FBgn0039459	IntS12	5.95971		FBgn0029955	CG15478	-4.90225		FBgn0033631	Sod3	-2.4247		FBgn0023537	CG17896	2.59343
FBgn0028425	JhI-21	-3.0286		FBgn0032493	CG15479	5.18637		FBgn0005612	Sox14	-1.57071		FBgn0030163	CG1791	4.05871
FBgn0033494	KCNQ	-2.60551		FBgn0039686	CG15506	3.48754		FBgn0042630	Sox21b	2.76803		FBgn0039860	CG1792	-5.88338
FBgn0019968	Khc-73	1.06899		FBgn0039719	CG15515	7.18553		FBgn0029123	SoxN	1.53427		FBgn0061356	CG18003	3.56313
FBgn0038205	Kif19A	-6.50626		FBgn0039727	CG15523	1.59069		FBgn0262057	Spn77Ba	-3.81901		FBgn0028856	CG18063	-2.99879
FBgn0032850	Kua	-2.37574		FBgn0039742	CG15528	-5.06518		FBgn0265045	Strn-Mlck	-2.22893		FBgn0034512	CG18067	3.61837
FBgn0002526	LanA	2.30769		FBgn0039766	CG15536	-6.03643		FBgn0004359	T48	-2.59726		FBgn0032791	CG18094	-5.64154
FBgn0267348	LanB2	1.97184		FBgn0039804	CG15544	2.31992		FBgn0086358	Tab2	-2.68909		FBgn0034898	CG18128	-5.64874
FBgn0026411	Lim1	-1.80462		FBgn0039807	CG15546	5.59327		FBgn0010329	Tbh	3.13515		FBgn0265268	CG18234	-7.11229
FBgn0262636	Lin29	-1.90715		FBgn0029702	CG15572	6.9294		FBgn0041182	Tep2	-3.29823		FBgn0030403	CG1824	2.78922
FBgn0034720	Liprin-gamma	-1.20523		FBgn0040906	CG15579	6.41968		FBgn0041181	Tep3	-2.76439		FBgn0033431	CG1827	7.078
FBgn0032633	Lrch	-1.42587		FBgn0030317	CG1561	2.54423		FBgn0023479	Tequila	-2.51471		FBgn0037003	CG18281	-2.33302
FBgn0032694	MESR3	2.70639		FBgn0034151	CG15617	-5.59241		FBgn0013347	TfIIA-S	1.84264		FBgn0034206	CG18469	-3.18405
FBgn0036801	MYPT-75D	-1.19059		FBgn0031632	CG15628	-1.83864		FBgn0261560	Thor	-1.88255		FBgn0038701	CG18493	-4.82791
FBgn0032929	Mcm10	6.5502		FBgn0031626	CG15631	-3.10305		FBgn0014073	Tie	-2.17662		FBgn0033154	CG1850	6.98971
FBgn0265140	Meltrin	-1.50916		FBgn0034622	CG15666	-6.07861		FBgn0036494	Toll-6	1.412		FBgn0034322	CG18536	-1.82264
FBgn0053988	Mid1	1.37295		FBgn0034639	CG15673	2.45623		FBgn0029114	Tollo	-2.71222		FBgn0034323	CG18537	-3.87428
FBgn0033438	Mmp2	2.73989		FBgn0029993	CG1571	-4.7561		FBgn0031692	TpnC25D	-2.31258		FBgn0037973	CG18547	5.4794
FBgn0260660	Mp	-1.02844		FBgn0030440	CG15719	-2.33886		FBgn0010424	TpnC73F	-3.3214		FBgn0038953	CG18596	-2.10361
FBgn0011581	Ms	-2.43165		FBgn0030508	CG15760	-1.4544		FBgn0026319	Traf4	-2.80001		FBgn0031426	CG18641	-7.28237
FBgn0037260	Mur82C	2.42111		FBgn0029766	CG15784	1.86184		FBgn0085410	TrissinR	-2.35235		FBgn0036469	CG18649	-6.6545
FBgn0027109	NPF	-5.41247		FBgn0038606	CG15803	-1.05963		FBgn0031850	Tsp	-2.42709		FBgn0030164	CG1889	3.23994
FBgn0037408	NPFR	-4.32103		FBgn0028476	CG15817	-1.20098		FBgn0033128	Tsp42Eg	-2.82242		FBgn0027547	CG1927	2.48705
FBgn0085434	NaCP60E	-1.42757		FBgn0035569	CG15876	-5.42102		FBgn0036769	Tsp74F	-3.12112		FBgn0037466	CG1965	-1.4676
FBgn0028704	Nckx30C	1.49098		FBgn0029712	CG15912	-5.2258		FBgn0035978	UGP	-1.76667		FBgn0037391	CG2017	-1.86565
FBgn0015774	NetB	2.49539		FBgn0030218	CG1628	-3.36072		FBgn0053519	Unc-89	-2.33471		FBgn0035383	CG2107	3.7424
FBgn0040297	Nhe2	-1.37139		FBgn0030286	CG1657	1.43058		FBgn0033911	VGAT	1.05988		FBgn0030223	CG2111	-1.78365
FBgn0083975	Nlg4	-1.61321		FBgn0031561	CG16712	2.1258		FBgn0028670	Vha100-2	-3.75776		FBgn0033187	CG2144	-1.78757
FBgn0264975	Nrg	1.50726		FBgn0034459	CG16716	-1.81482		FBgn0263598	Vha68-2	-2.62085		FBgn0035213	CG2199	-2.34441
FBgn0013997	Nrx-IV	-1.17251		FBgn0029820	CG16721	2.20937		FBgn0260964	Vmat	4.0463		FBgn0039767	CG2218	-2.22921
FBgn0024944	Oamb	-1.18541		FBgn0030482	CG1673	2.2778		FBgn0004045	Yp1	-2.92941		FBgn0032957	CG2225	-1.67667
FBgn0004514	Oct-TyrR	-3.15007		FBgn0032322	CG16743	5.46405		FBgn0005391	Yp2	-3.24278		FBgn0029990	CG2233	2.33684
FBgn0038063	Octbeta2R	4.25691		FBgn0035393	CG16753	-4.84421		FBgn0004047	Yp3	-3.66481		FBgn0029994	CG2254	1.97557
FBgn0250910	Octbeta3R	-2.01066		FBgn0029765	CG16756	3.65483		FBgn0265991	Zasp52	-1.79295		FBgn0039792	CG2267	-18.4401
FBgn0033404	Or45a	-1.16096		FBgn0032779	CG16771	-2.91799		FBgn0000008	a	1.96762		FBgn0039890	CG2316	-1.31033
FBgn0034865	Or59b	3.53486		FBgn0032835	CG16772	2.9691		FBgn0029095	aru	-2.49339		FBgn0030323	CG2371	-6.81926
FBgn0034866	Or59c	3.55515		FBgn0034974	CG16786	2.10385		FBgn0032422	atilla	-2.6496		FBgn0032864	CG2493	5.43332
FBgn0039551	Or98a	-3.51821		FBgn0034940	CG16787	-6.03892		FBgn0262870	axo	-3.24606		FBgn0037298	CG2604	2.74295
FBgn0019952	Orct	-4.55009		FBgn0037728	CG16817	1.64506		FBgn0000163	baz	-3.02054		FBgn0032877	CG2617	-7.19099
FBgn0086365	Orct2	-3.3255		FBgn0040973	CG16824	-2.38711		FBgn0087007	bbg	-2.44544		FBgn0037518	CG2641	3.07419
FBgn0035317	Oseg2	-4.5566		FBgn0032503	CG16825	-2.8015		FBgn0028644	beat-Ic	1.38936		FBgn0037537	CG2767	3.08758
FBgn0035438	PHGPx	-2.11243		FBgn0028941	CG16853	-3.78012		FBgn0039584	beat-VI	1.52939		FBgn0037534	CG2781	2.20232
FBgn0052406	PVRAP	-1.64622		FBgn0028482	CG16857	2.3204		FBgn0027660	blot	-2.12968		FBgn0031566	CG2818	-1.43704
FBgn0283473	Pk17E	1.10171		FBgn0283651	CG16879	-5.15512		FBgn0001090	bnb	-1.52137		FBgn0031459	CG2862	5.9676
FBgn0000489	Pka-C3	-1.66981		FBgn0028544	CG16884	2.76258		FBgn0260942	bond	-2.94669		FBgn0029672	CG2875	-2.07806
FBgn0036147	Plod	3.14908		FBgn0032538	CG16885	1.89803		FBgn0000529	bsh	-3.60092		FBgn0033241	CG2915	3.73484
FBgn0003137	Ppn	1.57559		FBgn0028938	CG16886	3.59942		FBgn0005666	bt	-2.42606		FBgn0034689	CG2921	-5.33028
FBgn0045038	Proc	-2.54823		FBgn0028932	CG16890	-5.66654		FBgn0266756	btsz	1.60193		FBgn0037342	CG2931	-5.87213
FBgn0040752	Prosap	1.07407		FBgn0031816	CG16947	2.69934		FBgn0023096	btv	-2.23285		FBgn0029685	CG2938	-2.49283
FBgn0004368	Ptp4E	2.38426		FBgn0038809	CG16953	1.35268		FBgn0040233	cana	-1.8265		FBgn0031468	CG2975	6.8055
FBgn0025382	Rab27	7.05255		FBgn0036481	CG16959	-1.61513		FBgn0031952	cdc14	-1.14863		FBgn0260474	CG30002	3.48755
FBgn0260943	Rbp6	2.86657		FBgn0032387	CG16965	6.17806		FBgn0029092	ced-6	-1.67564		FBgn0050026	CG30026	3.13541
FBgn0037012	Rcd2	-2.51871		FBgn0032424	CG17010	3.70429		FBgn0263258	chas	-1.6405		FBgn0050069	CG30069	2.12209
FBgn0036463	Reck	1.71758		FBgn0036552	CG17028	-2.92967		FBgn0014141	cher	-2.18492		FBgn0050094	CG30094	4.70235
FBgn0020379	Rfx	-1.39493		FBgn0035584	CG17030	-6.28416		FBgn0004859	ci	-2.16992		FBgn0050108	CG30108	-7.85647
FBgn0085426	Rgk3	3.51323		FBgn0036547	CG17032	3.85528		FBgn0000316	cin	1.86269		FBgn0050109	CG30109	-6.9863
FBgn0259216	RhoGAP102A	1.92117		FBgn0032449	CG17036	-4.12949		FBgn0000317	ck	-2.17018		FBgn0037519	CG3014	-5.071
FBgn0031118	RhoGAP19D	1.63251		FBgn0033828	CG17048	-2.75499		FBgn0010105	comm	1.57519		FBgn0050156	CG30156	-3.14669
FBgn0039152	Rootletin	-3.47837		FBgn0031098	CG17068	-5.32194		FBgn0005677	dac	1.28713		FBgn0050187	CG30187	4.64727
FBgn0030230	Rph	1.4281		FBgn0031239	CG17075	-2.01691		FBgn0010316	dap	-2.94377		FBgn0050278	CG30278	6.30702
FBgn0036465	Rpn12R	-3.62852		FBgn0040496	CG17104	3.28376		FBgn0031461	daw	-3.24721		FBgn0260477	CG30283	-3.99058
FBgn0083981	RunxA	-2.35376		FBgn0032285	CG17108	2.2054		FBgn0011202	dia	-1.45392		FBgn0050285	CG30285	4.8133
FBgn0038880	SIFaR	2.22137		FBgn0039051	CG17109	-1.85056		FBgn0033447	dila	-5.56675		FBgn0050338	CG30338	-6.42363
FBgn0029761	SK	-1.60651		FBgn0039048	CG17111	2.54566		FBgn0039683	dmrt99B	5.16142		FBgn0050340	CG30340	-6.97998
FBgn0263236	SP1029	4.27978		FBgn0039043	CG17121	3.54822		FBab0000112	dp	-2.24634		FBgn0050356	CG30356	-2.82102
FBgn0029768	SPR	-1.76366		FBgn0036962	CG17122	-3.98367		FBgn0000490	dpp	-2.49238		FBgn0050357	CG30357	-6.57431
FBgn0025391	Scgdelta	-1.65849		FBgn0032304	CG17134	-5.58645		FBgn0040726	dpr	1.32735		FBgn0031645	CG3036	2.75141
FBgn0003339	Scr	-2.65663		FBgn0036447	CG17173	-5.77814		FBgn0029974	dpr14	2.10027		FBgn0050378	CG30378	-3.86567
FBgn0264273	Sema-2b	2.45393		FBgn0039473	CG17191	-6.0847		FBgn0037993	dpr15	1.62023		FBgn0050401	CG30401	-5.20775
FBgn0003372	Sgs1	3.37785		FBgn0039472	CG17192	-5.90564		FBgn0284247	ds	-2.15998		FBgn0050403	CG30403	-4.674
FBgn0262593	Shab	-2.07932		FBgn0038775	CG17199	-6.84092		FBgn0035290	dsb	-3.37987		FBgn0050424	CG30424	-3.98095
FBgn0034863	SkpF	3.47432		FBgn0032414	CG17211	2.85151		FBgn0034072	dys	-5.85292		FBgn0050487	CG30487	7.52542
FBgn0264087	Slob	-1.28051		FBgn0031168	CG1722	-1.46862		FBgn0000527	e	-1.88148		FBgn0029608	CG3091	4.30444
FBgn0261789	SmD2	-3.0416		FBgn0039031	CG17244	2.99756		FBgn0010435	emp	-2.21751		FBgn0051010	CG31010	7.14379
FBgn0022359	Sodh-2	4.71568		FBgn0031498	CG17260	-5.21582		FBgn0001981	esg	-4.70902		FBgn0051051	CG31051	-4.37125
FBgn0039938	Sox102F	2.75112		FBgn0031488	CG17265	2.80391		FBgn0004583	ex	-2.2547		FBgn0051068	CG31068	-3.14808
FBgn0029123	SoxN	2.85623		FBgn0038879	CG17298	4.71209		FBgn0005558	ey	1.46464		FBgn0051077	CG31077	-3.95162
FBgn0010905	Spn	-1.04753		FBgn0027070	CG17322	3.72454		FBgn0000320	eya	-4.15672		FBgn0051087	CG31087	7.77568
FBgn0262733	Src64B	-1.03065		FBgn0027074	CG17324	2.97343		FBgn0038914	fit	-3.65159		FBgn0051088	CG31088	-3.93411
FBgn0037130	Syn1	1.43134		FBgn0028895	CG17328	-4.33437		FBgn0011591	fng	-2.92433		FBgn0051103	CG31103	3.34847
FBgn0053094	Synd	1.01842		FBgn0032772	CG17350	5.14051		FBgn0032773	fon	-3.41144		FBgn0051111	CG31111	-6.0028
FBgn0261089	Sytalpha	-1.72997		FBgn0036396	CG17359	-4.84836		FBgn0000721	for	-2.45271		FBgn0051115	CG31115	-3.91553
FBgn0261090	Sytbeta	-1.86587		FBgn0036393	CG17362	-5.86181		FBgn0038197	foxo	-2.4567		FBgn0051121	CG31121	3.1152
FBgn0036341	Syx13	1.69572		FBgn0033936	CG17386	2.70628		FBgn0086698	frtz	-2.61213		FBgn0051125	CG31125	-5.5467
FBgn0031623	Taf12L	3.56194		FBgn0039830	CG1746	1.26647		FBgn0004652	fru	2.52814		FBgn0051202	CG31202	-5.40478
FBgn0038165	Task6	-1.57223		FBgn0032763	CG17568	-2.02408		FBgn0023441	fus	-2.53258		FBgn0051205	CG31205	3.25968
FBgn0004449	Ten-m	-1.15731		FBgn0031597	CG17612	-2.34529		FBgn0031702	fusl	-2.42743		FBgn0286852	CG31235	-3.47824
FBgn0262473	Tl	-1.49696		FBgn0025837	CG17636	7.09265		FBgn0014179	gcm	8.21787		FBgn0051244	CG31244	-7.80291
FBgn0036494	Toll-6	-1.10468		FBgn0037004	CG17637	-2.41237		FBgn0019809	gcm2	6.7481		FBgn0051313	CG31313	6.43784
FBgn0051721	Trim9	-1.22672		FBgn0032668	CG17681	7.44076		FBgn0020300	gk	-3.36559		FBgn0051321	CG31321	2.37899
FBgn0085410	TrissinR	-2.54189		FBgn0263780	CG17684	-1.75895		FBgn0004618	gl	-2.9861		FBgn0051326	CG31326	4.21765
FBgn0037170	Trxr-2	-2.07955		FBgn0040056	CG17698	-1.24982		FBgn0033448	hebe	-4.87056		FBgn0043799	CG31381	-5.75669
FBgn0038542	TyrR	-2.14836		FBgn0036923	CG17732	-5.3204		FBgn0041150	hoe1	-1.24238		FBgn0051414	CG31414	4.47873
FBgn0035601	Uev1A	-1.70936		FBgn0035730	CG17744	-2.75294		FBgn0264491	how	-2.08205		FBgn0051441	CG31441	3.22497
FBgn0270928	VAChT	-1.49343		FBgn0034383	CG17821	-3.06999		FBgn0011603	ine	-4.0977		FBgn0051445	CG31445	3.47834
FBgn0028669	Vha100-3	-2.20086		FBgn0036454	CG17839	1.2843		FBgn0024222	ird5	-2.71636		FBgn0051533	CG31533	8.73228
FBgn0053117	Victoria	-3.15585		FBgn0040005	CG17883	-1.64079		FBgn0028371	jbug	-1.95022		FBgn0051538	CG31538	-2.22328
FBgn0010194	Wnt5	-1.8321		FBgn0030163	CG1791	5.30653		FBgn0027654	jdp	2.05461		FBgn0051547	CG31547	2.42996
FBgn0031902	Wnt6	2.8326		FBgn0038421	CG17931	-2.9254		FBgn0262127	kibra	-1.49002		FBgn0051549	CG31549	-6.46765
FBgn0052677	X11Lbeta	1.43638		FBgn0029647	CG17959	-4.75924		FBgn0013469	klu	-2.54559		FBgn0051606	CG31606	-2.23345
FBgn0031216	Zir	-1.05458		FBgn0039498	CG17991	-5.95991		FBgn0001323	knrl	-3.23324		FBgn0051612	CG31612	-2.64354
FBgn0264442	ab	-1.32767		FBgn0061356	CG18003	3.80951		FBgn0004167	kst	-2.52769		FBgn0025683	CG3164	1.44788
FBgn0039332	alrm	2.215		FBgn0028856	CG18063	-1.66268		FBgn0010651	l(2)08717	-2.87651		FBgn0031484	CG3165	-2.38121
FBgn0000114	aret	-1.41288		FBgn0034512	CG18067	3.35118		FBgn0286203	laccase2	-2.53727		FBgn0051673	CG31673	3.74939
FBgn0067783	att-ORFA	2.43147		FBgn0036795	CG18233	-4.928		FBgn0002576	lz	-4.28632		FBgn0051676	CG31676	3.2855
FBgn0262870	axo	-1.26647		FBgn0037003	CG18281	-1.89679		FBgn0029003	mab-21	-3.23053		FBgn0051677	CG31677	-3.89536
FBgn0011300	babo	1.27498		FBgn0030269	CG18292	-2.32222		FBgn0262169	magu	-2.87107		FBgn0263355	CG31688	-1.39558
FBgn0053179	beat-IIIb	-1.33723		FBgn0031869	CG18304	2.57324		FBgn0015513	mbc	-1.46715		FBgn0051706	CG31706	2.99672
FBgn0032629	beat-IIIc	-2.42552		FBgn0033864	CG18368	-2.40951		FBgn0260745	mfas	-2.20544		FBgn0051710	CG31710	2.01871
FBgn0039089	beat-IV	-1.32517		FBgn0033893	CG18371	-4.92378		FBgn0261963	mid	-3.40464		FBgn0051769	CG31769	2.48437
FBgn0028644	beat-Ic	-1.31437		FBgn0033285	CG18449	-3.56509		FBgn0027579	mino	-2.50963		FBgn0051773	CG31773	-2.3416
FBgn0039584	beat-VI	-1.21949		FBgn0033154	CG1850	6.27309		FBgn0013672	mt:ATPase6	-1.97047		FBgn0051778	CG31778	2.88974
FBgn0038087	beat-Va	-1.89265		FBgn0034322	CG18536	-2.4962		FBgn0013684	mt:ND5	-2.69565		FBgn0051798	CG31798	-4.91284
FBgn0038092	beat-Vb	-1.97566		FBgn0034323	CG18537	-2.30253		FBgn0013688	mt:srRNA	-2.6223		FBgn0051802	CG31802	-6.41371
FBgn0003888	betaTub60D	2.69203		FBgn0034324	CG18538	-3.67444		FBgn0045442	mthl12	17.2105		FBgn0062978	CG31808	1.54487
FBgn0050362	boly	-2.04904		FBgn0034325	CG18539	-2.23094		FBgn0262737	mub	2.18384		FBgn0051826	CG31826	8.09533
FBgn0283451	br	-1.04442		FBgn0038053	CG18549	-2.1866		FBgn0000036	nAChRalpha1	1.93305		FBgn0051832	CG31832	-4.32387
FBgn0259246	brp	-1.19151		FBgn0037870	CG18577	5.99001		FBgn0034797	nahoda	-2.70395		FBgn0051861	CG31861	-3.63644
FBgn0023096	btv	-2.11173		FBgn0034382	CG18609	-5.15462		FBgn0085417	natalisin	-4.74174		FBgn0051897	CG31897	-2.62108
FBgn0045064	bwa	1.97068		FBgn0042179	CG18869	7.26534		FBgn0028999	nerfin-1	-3.45207		FBgn0023525	CG3191	5.14979
FBgn0011723	byn	-2.1839		FBgn0033421	CG1888	-1.90463		FBgn0016919	nompB	-3.49051		FBgn0051952	CG31952	-2.3839
FBgn0263111	cac	1.3094		FBgn0030164	CG1889	2.99243		FBgn0016920	nompC	-3.68277		FBgn0051974	CG31974	3.4486
FBgn0023095	caps	1.33232		FBgn0039869	CG1890	-4.28092		FBgn0015776	nrv1	-2.88231		FBgn0038210	CG3199	-5.7543
FBgn0015919	caup	-1.6439		FBgn0039674	CG1907	1.97687		FBgn0005636	nvy	2.14008		FBgn0051997	CG31997	2.07999
FBgn0031952	cdc14	-1.11983		FBgn0027547	CG1927	1.98621		FBgn0031097	obst-A	-2.46454		FBgn0052082	CG32082	2.35625
FBgn0027598	cindr	1.61943		FBgn0029940	CG1958	-4.23482		FBgn0004646	ogre	-1.86325		FBgn0052085	CG32085	-1.31568
FBgn0033987	ckn	1.52234		FBgn0039751	CG1983	2.32783		FBgn0015522	olf186-M	-2.90906		FBgn0052087	CG32087	-6.58032
FBgn0037015	cmpy	-1.6673		FBgn0039667	CG2010	2.71147		FBgn0003028	ovo	-1.71026		FBgn0052091	CG32091	2.22628
FBgn0000376	crm	1.25574		FBgn0037391	CG2017	-1.99614		FBgn0003053	peb	-2.93252		FBgn0052100	CG32100	-2.68718
FBgn0000395	cv-2	-1.67747		FBgn0037376	CG2051	-4.11447		FBgn0031969	pes	-2.31531		FBgn0052106	CG32106	5.59569
FBgn0263930	dally	1.27706		FBgn0039887	CG2053	-4.57393		FBgn0020521	pio	-2.00851		FBgn0052112	CG32112	-1.79496
FBgn0039286	dan	-3.62897		FBgn0037372	CG2091	-4.05283		FBgn0003090	pk	-1.88559		FBgn0052113	CG32113	1.31949
FBgn0039283	danr	-3.18182		FBgn0037365	CG2104	-2.94145		FBgn0003118	pnt	-2.50847		FBgn0267795	CG32138	1.76
FBgn0260632	dl	-2.21807		FBgn0035383	CG2107	2.90997		FBgn0020258	ppk	-4.49474		FBgn0052150	CG32150	-5.48102
FBgn0260866	dnr1	2.02544		FBgn0030223	CG2111	-4.44522		FBgn0259210	prom	-2.73702		FBgn0052161	CG32161	-4.42738
FBgn0052057	dpr10	-1.69976		FBgn0030003	CG2116	-3.07315		FBgn0043005	prt	6.29444		FBgn0052170	CG32170	2.72201
FBgn0053202	dpr11	-1.34213		FBgn0039877	CG2118	1.57091		FBgn0035770	pst	-2.85419		FBgn0052191	CG32191	5.50948
FBgn0085414	dpr12	-1.19055		FBgn0033286	CG2127	-1.78313		FBgn0003159	ptr	-1.60795		FBgn0052202	CG32202	-6.33883
FBgn0034286	dpr13	-1.30922		FBgn0030251	CG2145	1.29658		FBgn0020385	pug	-3.122		FBgn0052225	CG32225	-2.06976
FBgn0037295	dpr16	1.74402		FBgn0003065	CG2150	6.71375		FBgn0028622	qsm	-4.91211		FBgn0052238	CG32238	-3.73905
FBgn0051361	dpr17	-1.11002		FBgn0030441	CG2209	-3.15716		FBgn0265597	rad	1.67685		FBgn0052243	CG32243	-2.46857
FBgn0261871	dpr2	-2.01714		FBgn0032957	CG2225	-1.12855		FBgn0261258	rgn	1.45593		FBgn0052246	CG32246	-2.92169
FBgn0035170	dpr20	-2.1139		FBgn0029990	CG2233	2.40841		FBgn0004400	rhi	-3.91086		FBgn0031631	CG3225	-3.53479
FBgn0040823	dpr6	-2.55979		FBgn0029994	CG2254	1.64752		FBgn0003254	rib	-5.81419		FBgn0052259	CG32259	-3.48646
FBgn0052600	dpr8	-1.28094		FBgn0033484	CG2269	1.40889		FBgn0041096	rols	-2.46403		FBgn0052344	CG32344	3.17985
FBgn0038282	dpr9	-1.50388		FBgn0033479	CG2292	-4.18723		FBgn0087005	rtp	-1.72108		FBgn0052354	CG32354	2.5466
FBgn0015380	drl	-1.87123		FBgn0037455	CG2336	-2.93096		FBgn0003301	rut	1.37547		FBgn0052392	CG32392	-2.50831
FBgn0260634	eIF4G2	1.0561		FBgn0032864	CG2493	3.78553		FBgn0032840	sNPF	2.06111		FBgn0052396	CG32396	-3.67354
FBgn0000535	eag	-1.86746		FBgn0032969	CG2528	4.64126		FBgn0036934	sNPF-R	-1.51455		FBgn0052425	CG32425	-1.41309
FBgn0032660	elfless	7.07747		FBgn0037298	CG2604	2.31516		FBgn0025697	santa-maria	-2.5838		FBgn0052450	CG32450	-1.80641
FBgn0034975	enok	1.09196		FBgn0032873	CG2614	-3.23367		FBgn0002306	sas	-2.06876		FBgn0052457	CG32457	-5.7814
FBgn0000320	eya	-3.62376		FBgn0000092	CG2650	3.28988		FBgn0033033	scaf	-2.41193		FBgn0052506	CG32506	-1.60546
FBgn0004896	fd59A	3.38184		FBgn0024992	CG2658	-2.28985		FBgn0286785	scb	-3.00308		FBgn0052507	CG32507	-3.21722
FBgn0051774	fred	-1.93076		FBgn0037534	CG2781	1.73034		FBgn0003366	sev	-3.10982		FBgn0052532	CG32532	1.77878
FBgn0031213	galectin	-1.12681		FBgn0037342	CG2931	-4.19428		FBgn0003391	shg	-3.2678		FBgn0052537	CG32537	-4.155
FBgn0015946	grim	-4.93426		FBgn0029686	CG2941	-2.17723		FBgn0016984	sktl	-2.25278		FBgn0052547	CG32547	-1.43354
FBgn0001138	grn	-2.14218		FBgn0050008	CG30008	-3.01166		FBgn0086906	sls	-2.4089		FBgn0038221	CG3259	-6.61131
FBgn0045852	ham	-4.95785		FBgn0050046	CG30046	4.3797		FBgn0083049	snoRNA:Psi18S-1377c	2.59365		FBgn0052638	CG32638	1.41897
FBgn0008636	hbn	6.5582		FBgn0050056	CG30056	-7.21347		FBgn0003460	so	-3.4212		FBgn0052639	CG32639	-6.77446
FBgn0025776	ind	-3.48393		FBgn0050069	CG30069	2.34382		FBgn0003463	sog	-2.02551		FBgn0052668	CG32668	-2.32434
FBgn0011603	ine	-2.18477		FBgn0050076	CG30076	-6.73326		FBgn0039232	sosie	-3.31346		FBgn0052669	CG32669	-2.92964
FBgn0001269	inv	3.25241		FBgn0029823	CG3011	5.24017		FBgn0003495	spz	-1.66814		FBgn0052732	CG32732	-4.10922
FBgn0032129	jp	1.07659		FBgn0050110	CG30110	-1.84292		FBgn0003499	sr	1.75094		FBgn0031518	CG3277	3.49858
FBgn0015396	jumu	-1.96071		FBgn0284257	CG30118	1.08499		FBgn0003507	srp	-3.09092		FBgn0260741	CG3281	-5.17334
FBgn0015399	kek1	-1.50239		FBgn0034543	CG30152	1.30211		FBgn0003513	ss	-3.33605		FBgn0052814	CG32814	-1.84453
FBgn0015400	kek2	1.16036		FBgn0050156	CG30156	-2.02612		FBgn0050263	stum	-3.76332		FBgn0052815	CG32815	-1.52943
FBgn0028370	kek3	2.29697		FBgn0050268	CG30268	6.53878		FBgn0020299	stumps	-2.51897		FBgn0052816	CG32816	1.74141
FBgn0031016	kek5	1.67634		FBgn0050272	CG30272	32.0242		FBgn0086708	stv	1.42614		FBgn0052817	CG32817	6.32949
FBgn0017590	klg	-1.56366		FBgn0050275	CG30275	7.41084		FBgn0005561	sv	-2.29664		FBgn0052845	CG32845	-3.0562
FBgn0013469	klu	-1.8821		FBgn0050285	CG30285	3.42165		FBgn0003651	svp	-2.20489		FBgn0038878	CG3301	4.12931
FBgn0265003	koi	-1.78329		FBgn0050325	CG30325	-4.26627		FBgn0086367	t	-2.49621		FBgn0053052	CG33052	-4.32106
FBgn0015721	ktub	-1.47742		FBgn0050338	CG30338	-6.55619		FBgn0000964	tj	-2.64916		FBgn0053056	CG33056	2.20057
FBgn0002440	l(3)mbn	3.4681		FBgn0050355	CG30355	-2.8762		FBgn0265356	tn	-1.85154		FBgn0038877	CG3308	1.39841
FBgn0037163	laza	-1.55926		FBgn0050356	CG30356	-3.20003		FBgn0019650	toy	1.59827		FBgn0053107	CG33107	-6.4374
FBgn0016032	lbm	-5.29064		FBgn0031645	CG3036	1.50794		FBgn0284408	trol	-2.1575		FBgn0053108	CG33108	-5.21708
FBgn0040093	lectin-46Ca	-2.1661		FBgn0050378	CG30378	-3.72343		FBgn0003870	ttk	-2.37579		FBgn0053110	CG33110	3.51051
FBgn0040765	luna	-1.21082		FBgn0050401	CG30401	-4.87793		FBgn0284435	tyn	2.72506		FBgn0053116	CG33116	-2.95632
FBgn0002576	lz	-2.99984		FBgn0034703	CG3045	-4.46683		FBgn0031879	uif	-2.35159		FBgn0053191	CG33191	-6.56214
FBgn0019985	mGluR	-1.07778		FBgn0050466	CG30466	-3.62301		FBgn0024184	unc-4	-2.97386		FBgn0053233	CG33233	-2.33676
FBgn0029003	mab-21	-3.30918		FBgn0050495	CG30495	-3.40998		FBgn0250785	vari	-1.76779		FBgn0053285	CG33285	-7.14581
FBgn0265487	mbl	-1.94075		FBgn0050496	CG30496	-3.80355		FBgn0261341	verm	-1.67802		FBgn0053287	CG33287	5.42797
FBgn0004456	mew	-1.4524		FBgn0034946	CG3065	-1.99971		FBgn0043841	vir-1	-2.42946		FBgn0053288	CG33288	-2.45651
FBgn0261963	mid	-3.43542		FBgn0029608	CG3091	2.61328		FBgn0086680	vvl	-2.00117		FBgn0039511	CG3330	-4.52126
FBgn0036868	ms(3)76Ba	2.05998		FBgn0051007	CG31007	-3.87067		FBgn0266418	wake	1.11622		FBgn0053306	CG33306	-5.95229
FBgn0053548	msta	2.20603		FBgn0031473	CG3104	-1.34741		FBgn0039620	wat	-2.58707		FBgn0053307	CG33307	-2.69521
FBgn0013686	mt:lrRNA	3.95848		FBgn0051077	CG31077	-5.58435		FBgn0261563	wb	-1.97229		FBgn0053310	CG33310	-1.98922
FBgn0045442	mthl12	15.8348		FBgn0029807	CG3108	-5.58092		FBgn0034718	wdp	-2.14497		FBgn0053476	CG33476	-5.94583
FBgn0015519	nAChRalpha3	-1.2738		FBgn0051088	CG31088	-3.30592		FBgn0261862	whd	-2.10867		FBgn0040609	CG3348	5.86464
FBgn0032151	nAChRalpha6	-1.40844		FBgn0051103	CG31103	2.19393		FBgn0004034	y	-3.38661		FBgn0053635	CG33635	-5.89214
FBgn0086778	nAChRalpha7	2.27531		FBgn0051108	CG31108	-1.52317		FBgn0265575	yin	-4.24232		FBgn0053640	CG33640	-2.16866
FBgn0028999	nerfin-1	-4.29299		FBgn0051109	CG31109	-2.56868		FBgn0052311	zormin	-2.32067		FBgn0053641	CG33641	-2.69319
FBgn0002931	net	-1.56304		FBgn0051176	CG31176	2.09163		FBgn0265767	zyd	-2.06507		FBgn0053642	CG33642	-1.93909
FBgn0002937	ninaB	2.52817		FBgn0051189	CG31189	3.12538						FBgn0053643	CG33643	-1.99209
FBgn0016919	nompB	-5.31136		FBgn0051244	CG31244	-6.97367						FBgn0053644	CG33644	-2.34228
FBgn0016920	nompC	-4.38666		FBgn0051245	CG31245	-4.798						FBgn0052831	CG33695	-4.27771
FBgn0262509	nrm	-1.3353		FBgn0051268	CG31268	9.24778						FBgn0053710	CG33710	-3.00369
FBgn0002973	numb	-1.85059		FBgn0051300	CG31300	2.16583						FBgn0053723	CG33723	-5.2356
FBgn0004102	oc	3.65623		FBgn0051313	CG31313	3.81818						FBgn0053914	CG33914	-5.75641
FBgn0037153	olf413	-1.19483		FBgn0051320	CG31320	-1.55903						FBgn0053970	CG33970	2.56014
FBgn0259175	ome	4.10794		FBgn0051323	CG31323	-1.93576						FBgn0054001	CG34001	4.50387
FBgn0004882	orb	6.52701		FBgn0051324	CG31324	-1.26417						FBgn0054026	CG34026	-3.18336
FBgn0003011	ort	4.48322		FBgn0051326	CG31326	4.3289						FBgn0054030	CG34030	-4.57275
FBgn0285944	para	1.72056		FBgn0051327	CG31327	7.16028						FBgn0054056	CG34056	3.00308
FBgn0036007	path	-1.734		FBgn0051347	CG31347	-5.00941						FBgn0036008	CG3408	-2.36195
FBgn0261588	pdm3	-1.65052		FBgn0051371	CG31371	-5.21701						FBgn0083949	CG34113	-1.03783
FBgn0003053	peb	-1.99289		FBgn0051407	CG31407	-5.8433						FBgn0083956	CG34120	2.57783
FBgn0283685	pog	-1.36954		FBgn0051414	CG31414	4.92425						FBgn0083969	CG34133	-2.50489
FBgn0004595	pros	-1.91351		FBgn0051437	CG31437	-2.96076						FBgn0083972	CG34136	4.08262
FBgn0003165	pum	1.95191		FBgn0051441	CG31441	3.0456						FBgn0085198	CG34169	-6.27384
FBgn0053207	pxb	-1.82531		FBgn0051445	CG31445	3.34945						FBgn0085217	CG34188	-2.64556
FBgn0262614	pyd	-1.2488		FBgn0051510	CG31510	-1.68282						FBgn0085246	CG34217	5.17773
FBgn0003254	rib	-5.52963		FBgn0051522	CG31522	1.0732						FBgn0085256	CG34227	3.71878
FBgn0003255	rk	-1.6933		FBgn0051526	CG31526	-2.43624						FBgn0085285	CG34256	-5.69833
FBgn0041097	robo3	-1.17464		FBgn0051528	CG31528	-4.26771						FBgn0085321	CG34292	-6.03858
FBgn0011706	rpr	-2.78443		FBgn0051538	CG31538	-3.02836						FBgn0085332	CG34303	3.5767
FBgn0003285	rst	-1.57346		FBgn0051551	CG31551	5.77095						FBgn0263829	CG34334	-3.61837
FBgn0003300	run	-3.95483		FBgn0029789	CG3160	1.32819						FBgn0036000	CG3434	-6.31527
FBgn0003326	sca	-1.6002		FBgn0051606	CG31606	-2.03961						FBgn0085376	CG34347	-1.03163
FBgn0287186	scro	2.35359		FBgn0034961	CG3163	-6.46148						FBgn0085382	CG34353	-3.91716
FBgn0261873	sdt	1.69975		FBgn0025683	CG3164	1.2291						FBgn0085383	CG34354	-2.15068
FBgn0003382	sha	5.96476		FBgn0051642	CG31642	-4.12007						FBgn0085385	CG34356	-1.68022
FBgn0052423	shep	-1.07544		FBgn0031484	CG3165	-1.63828						FBgn0031229	CG3436	-7.45298
FBgn0263873	sick	-1.21355		FBgn0051663	CG31663	1.83913						FBgn0085391	CG34362	-1.54428
FBgn0016061	side	-1.49265		FBgn0051675	CG31675	5.25292						FBgn0085420	CG34391	-1.46651
FBgn0031878	sip2	6.57219		FBgn0051677	CG31677	-3.6233						FBgn0085446	CG34417	2.04348
FBgn0036786	skl	-4.68024		FBgn0029896	CG3168	1.49765						FBgn0085459	CG34430	-2.40671
FBgn0003423	slgA	1.48535		FBgn0263355	CG31688	-1.92601						FBgn0250833	CG34461	6.06448
FBgn0086030	snoRNA:Me18S-G393	3.33944		FBgn0051690	CG31690	-1.707						FBgn0034792	CG3499	2.58864
FBgn0086668	snoRNA:Psi28S-3436a	2.60633		FBgn0051697	CG31697	-5.90847						FBgn0038706	CG3517	-3.3386
FBgn0003460	so	-2.02042		FBgn0051706	CG31706	3.09297						FBgn0034859	CG3520	-6.64156
FBgn0039232	sosie	-3.65837		FBgn0051710	CG31710	1.74536						FBgn0283427	CG3523	1.26442
FBgn0003495	spz	-2.038		FBgn0051769	CG31769	2.71868						FBgn0040355	CG3526	-5.59253
FBgn0003499	sr	-1.94621		FBgn0051773	CG31773	-2.58508						FBgn0038463	CG3534	2.21402
FBgn0003513	ss	-4.36543		FBgn0051778	CG31778	2.3						FBgn0025839	CG3621	-2.80144
FBgn0003517	sta	2.96001		FBgn0051798	CG31798	-4.0344						FBgn0023540	CG3630	2.32582
FBgn0086704	stops	1.65468		FBgn0051805	CG31805	-3.06149						FBgn0038268	CG3631	-2.16867
FBgn0050263	stum	-3.29192		FBgn0062978	CG31808	1.3606						FBgn0037026	CG3634	-2.5896
FBgn0005561	sv	-1.65113		FBgn0051815	CG31815	-3.16228						FBgn0035987	CG3689	-1.38364
FBgn0052518	tRNA:CR32518:Psi	2.28078		FBgn0028899	CG31817	-1.53278						FBgn0034796	CG3700	5.19371
FBgn0036899	tey	-2.58628		FBgn0051820	CG31820	-3.07921						FBgn0040346	CG3704	-6.41053
FBgn0038118	timeout	3.5028		FBgn0051832	CG31832	-5.3588						FBgn0031227	CG3709	-6.38354
FBgn0028979	tio	-2.75206		FBgn0051855	CG31855	-2.55911						FBgn0038271	CG3731	2.11511
FBgn0003710	tipE	-1.30306		FBgn0051861	CG31861	-3.10105						FBgn0038700	CG3734	-5.56912
FBgn0003719	tld	4.03955		FBgn0051870	CG31870	-5.98712						FBgn0038702	CG3739	-6.51353
FBgn0004885	tok	2.8885		FBgn0032122	CG31883	-3.83768						FBgn0022343	CG3760	2.64256
FBgn0019650	toy	-1.92296		FBgn0051907	CG31907	-2.85897						FBgn0036684	CG3764	1.4382
FBgn0010452	trn	3.33141		FBgn0023525	CG3191	4.50801						FBgn0030425	CG3775	-1.52622
FBgn0284408	trol	1.89906		FBgn0051910	CG31910	-5.97234						FBgn0024989	CG3777	3.36714
FBgn0032895	twit	-2.66061		FBgn0051921	CG31921	-1.8088						FBgn0035091	CG3829	2.35937
FBgn0035756	unc-13-4A	-1.49655		FBgn0051952	CG31952	-3.12159						FBgn0029866	CG3842	4.10476
FBgn0024184	unc-4	-3.84132		FBgn0038210	CG3199	-5.88686						FBgn0036821	CG3961	1.39839
FBgn0250785	vari	-1.92151		FBgn0051997	CG31997	2.46725						FBgn0037801	CG3999	2.60791
FBgn0053200	ventrally-expressed-protein-D	2.79035		FBgn0051998	CG31998	-1.00993						FBgn0038820	CG4000	2.79383
FBgn0259789	vfl	-1.46422		FBgn0052006	CG32006	-6.67297						FBgn0030418	CG4004	-2.37884
FBgn0016075	vkg	2.31442		FBgn0052022	CG32022	-6.29182						FBgn0287183	CG40178	-1.52979
FBgn0086680	vvl	-1.89656		FBgn0052055	CG32055	-2.4322						FBgn0037018	CG4042	-6.1725
FBgn0051665	wry	1.87963		FBgn0052082	CG32082	1.68678						FBgn0263830	CG40486	5.73524
				FBgn0052091	CG32091	2.03546						FBgn0038011	CG4066	9.9843
				FBgn0052110	CG32110	-3.17303						FBgn0029791	CG4096	2.46682
				FBgn0052113	CG32113	1.15616						FBgn0031251	CG4213	2.67192
				FBgn0052121	CG32121	2.46555						FBgn0250862	CG42237	-5.88148
				FBgn0267795	CG32138	1.03984						FBgn0259098	CG42246	-7.54292
				FBgn0047338	CG32148	-2.34768						FBgn0259140	CG42255	6.43981
				FBgn0052170	CG32170	2.51184						FBgn0259146	CG42261	-1.33855
				FBgn0052191	CG32191	6.62268						FBgn0259164	CG42269	3.88551
				FBgn0052201	CG32201	-5.75429						FBgn0259166	CG42271	1.97038
				FBgn0052202	CG32202	-5.50959						FBgn0031683	CG4230	-2.07238
				FBgn0052206	CG32206	-1.09381						FBgn0259219	CG42319	1.82096
				FBgn0036014	CG3222	-4.8352						FBgn0259224	CG42324	-1.18425
				FBgn0052225	CG32225	-2.0809						FBgn0259227	CG42327	1.60432
				FBgn0052232	CG32232	-1.98364						FBgn0259233	CG42331	2.69979
				FBgn0029885	CG3224	-5.575						FBgn0259241	CG42339	-2.06392
				FBgn0052243	CG32243	-1.12936						FBgn0259712	CG42366	-5.68399
				FBgn0052246	CG32246	-1.85451						FBgn0259716	CG42370	-3.73896
				FBgn0031631	CG3225	-4.35309						FBgn0031384	CG4238	-2.1363
				FBgn0052259	CG32259	-4.80896						FBgn0259736	CG42390	2.49153
				FBgn0052262	CG32262	-3.35054						FBgn0259740	CG42394	2.05151
				FBgn0052277	CG32277	-5.10752						FBgn0259741	CG42395	-2.54052
				FBgn0052281	CG32281	-3.08955						FBgn0259818	CG42399	-2.69168
				FBgn0260480	CG32295	-2.9217						FBgn0259823	CG42404	-1.21324
				FBgn0052344	CG32344	2.19358						FBgn0260007	CG42493	-3.21125
				FBgn0052350	CG32350	-2.27135						FBgn0260429	CG42524	-2.48634
				FBgn0052364	CG32364	4.53376						FBgn0260431	CG42526	-4.26989
				FBgn0052369	CG32369	-1.10356						FBgn0264979	CG4267	6.68024
				FBgn0052392	CG32392	-4.14947						FBgn0261564	CG42678	1.44366
				FBgn0052450	CG32450	-2.11583						FBgn0261686	CG42733	-6.28711
				FBgn0052452	CG32452	-2.56074						FBgn0261805	CG42751	-2.54187
				FBgn0260481	CG32454	-7.37183						FBgn0261990	CG42808	3.57051
				FBgn0052457	CG32457	-4.18485						FBgn0262358	CG43056	-2.47191
				FBgn0052459	CG32459	6.98746						FBgn0262482	CG43072	-2.78824
				FBgn0052485	CG32485	-2.08587						FBgn0262484	CG43074	-4.76055
				FBgn0052506	CG32506	-1.88508						FBgn0262508	CG43078	1.40233
				FBgn0052507	CG32507	-1.6397						FBgn0262531	CG43085	-6.88535
				FBgn0052523	CG32523	-1.88645						FBgn0262539	CG43093	-1.3706
				FBgn0052533	CG32533	3.40285						FBgn0262568	CG43108	-3.03045
				FBgn0052547	CG32547	-1.31481						FBgn0262583	CG43123	-4.41503
				FBgn0052576	CG32576	-2.21571						FBgn0262599	CG43129	6.48396
				FBgn0052588	CG32588	-5.58457						FBgn0262679	CG43149	-7.96081
				FBgn0038221	CG3259	-6.74387						FBgn0262816	CG43187	7.48636
				FBgn0052591	CG32591	-3.09212						FBgn0262855	CG43219	-1.95978
				FBgn0052639	CG32639	-6.90701						FBgn0034956	CG4324	6.81809
				FBgn0052655	CG32655	-2.79259						FBgn0262961	CG43272	-5.4277
				FBgn0052668	CG32668	-5.20071						FBgn0263027	CG43322	-5.63478
				FBgn0052681	CG32681	-1.76817						FBgn0263029	CG43324	-2.50607
				FBgn0052686	CG32686	-2.94875						FBgn0263034	CG43329	-1.98769
				FBgn0052732	CG32732	-1.91016						FBgn0263035	CG43330	-2.88405
				FBgn0052797	CG32797	-3.23713						FBgn0263036	CG43331	-1.97491
				FBgn0267796	CG3280	2.54253						FBgn0263037	CG43332	8.54786
				FBgn0052814	CG32814	-1.85311						FBgn0263042	CG43337	-5.69948
				FBgn0052816	CG32816	1.65965						FBgn0263077	CG43340	1.36262
				FBgn0052829	CG32829	-2.54989						FBgn0263270	CG43396	-2.50047
				FBgn0052845	CG32845	-3.91582						FBgn0263846	CG43707	-1.13688
				FBgn0052846	CG32846	-2.72776						FBgn0263849	CG43710	6.57776
				FBgn0052847	CG32847	4.8966						FBgn0263980	CG43729	-1.50759
				FBgn0052850	CG32850	-1.22801						FBgn0263999	CG43742	-3.75972
				FBgn0034573	CG3295	2.625						FBgn0264090	CG43759	-2.09579
				FBgn0052985	CG32985	5.94159						FBgn0264489	CG43897	1.94571
				FBgn0038878	CG3301	3.05689						FBgn0264566	CG43938	-3.89566
				FBgn0053054	CG33054	5.04961						FBgn0264750	CG44008	-1.33579
				FBgn0038877	CG3308	1.75735						FBgn0023545	CG4406	-5.99902
				FBgn0053080	CG33080	1.48307						FBgn0030431	CG4407	-2.74934
				FBgn0053110	CG33110	3.26007						FBgn0264894	CG44085	1.61734
				FBgn0053127	CG33127	-5.21252						FBgn0264907	CG44098	-1.36991
				FBgn0053155	CG33155	-3.65209						FBgn0038765	CG4424	-4.70766
				FBgn0053159	CG33159	-5.53042						FBgn0265185	CG44250	5.97511
				FBgn0053177	CG33177	-5.54103						FBgn0265186	CG44251	8.9862
				FBgn0053203	CG33203	-1.0638						FBgn0265257	CG44271	-5.01573
				FBgn0038224	CG3321	1.94669						FBgn0032115	CG4438	-5.79062
				FBgn0053233	CG33233	-2.33215						FBgn0265579	CG44406	-5.44096
				FBgn0053258	CG33258	-5.36949						FBgn0265595	CG44422	-1.47151
				FBgn0035802	CG33275	1.16462						FBgn0265714	CG44521	-3.15498
				FBgn0053278	CG33278	-5.38404						FBgn0028506	CG4455	2.37825
				FBgn0034985	CG3328	1.79683						FBgn0038753	CG4459	-5.70834
				FBgn0053281	CG33281	-4.51083						FBgn0035982	CG4461	4.79531
				FBgn0053285	CG33285	-5.3447						FBgn0266000	CG44774	-2.88141
				FBgn0053288	CG33288	-4.56744						FBgn0266047	CG44812	-6.63258
				FBgn0039511	CG3330	-7.77604						FBgn0266100	CG44837	-1.32426
				FBgn0053306	CG33306	-2.25617						FBgn0266363	CG45011	-3.90189
				FBgn0053310	CG33310	-2.67324						FBgn0266446	CG45076	2.2078
				FBgn0031240	CG3345	-1.91115						FBgn0266448	CG45078	3.24649
				FBgn0053463	CG33463	-6.22269						FBgn0266566	CG45105	-5.87465
				FBgn0053475	CG33475	-4.39686						FBgn0266801	CG45263	-1.15099
				FBgn0053506	CG33506	-5.65294						FBgn0038745	CG4538	1.46176
				FBgn0053552	CG33552	-5.6138						FBgn0039336	CG4553	5.43959
				FBgn0053640	CG33640	-1.57445						FBgn0267163	CG45603	-5.80858
				FBgn0053641	CG33641	-3.03667						FBgn0038738	CG4572	2.48122
				FBgn0053642	CG33642	-1.74765						FBgn0267428	CG45781	-2.30767
				FBgn0053643	CG33643	-2.56745						FBgn0267690	CG46026	8.00936
				FBgn0053644	CG33644	-4.87501						FBgn0029935	CG4615	1.59927
				FBgn0053645	CG33645	-4.62234						FBgn0031299	CG4629	-3.74997
				FBgn0052831	CG33695	-2.91951						FBgn0038735	CG4662	-1.77639
				FBgn0053710	CG33710	-7.73343						FBgn0035598	CG4669	-2.28445
				FBgn0053723	CG33723	-4.40635						FBgn0033814	CG4670	2.54038
				FBgn0053752	CG33752	-4.52098						FBgn0033816	CG4679	-2.22118
				FBgn0053758	CG33758	-3.16862						FBgn0033820	CG4716	2.43607
				FBgn0053775	CG33775	-4.92352						FBgn0039355	CG4730	4.70563
				FBgn0053927	CG33927	-1.33819						FBgn0035040	CG4741	-5.03057
				FBgn0053970	CG33970	2.22934						FBgn0027584	CG4757	3.38256
				FBgn0053998	CG33998	-3.43446						FBgn0027546	CG4766	-2.51587
				FBgn0054026	CG34026	-3.03747						FBgn0038756	CG4783	-2.53984
				FBgn0054027	CG34027	-4.44191						FBgn0028514	CG4793	-2.37239
				FBgn0054030	CG34030	-4.17139						FBgn0030796	CG4829	2.14777
				FBgn0054045	CG34045	-4.38882						FBgn0035607	CG4835	4.95969
				FBgn0054056	CG34056	1.72366						FBgn0036620	CG4842	4.95311
				FBgn0054057	CG34057	-5.08307						FBgn0037998	CG4848	-1.67556
				FBgn0036008	CG3408	-2.26932						FBgn0034230	CG4853	1.58342
				FBgn0083945	CG34109	-1.69374						FBgn0030799	CG4872	5.43032
				FBgn0083949	CG34113	-1.57474						FBgn0032195	CG4908	2.74295
				FBgn0083956	CG34120	2.22198						FBgn0036614	CG4925	1.40444
				FBgn0083973	CG34137	-2.40299						FBgn0028897	CG4935	-3.36653
				FBgn0083985	CG34149	-6.41597						FBgn0039563	CG4951	-6.14505
				FBgn0250826	CG34160	-3.11386						FBgn0030817	CG4991	3.25587
				FBgn0085190	CG34161	-1.86871						FBgn0031322	CG5001	1.97261
				FBgn0085194	CG34165	3.14995						FBgn0035944	CG5021	-6.63727
				FBgn0085195	CG34166	2.34731						FBgn0038774	CG5023	2.37288
				FBgn0085198	CG34169	-6.4064						FBgn0035951	CG5068	-3.6411
				FBgn0085217	CG34188	-2.11679						FBgn0037005	CG5078	-6.16034
				FBgn0085218	CG34189	-2.02771						FBgn0031313	CG5080	2.60553
				FBgn0085220	CG34191	-6.14249						FBgn0032642	CG5110	-5.93357
				FBgn0085230	CG34201	-6.2626						FBgn0032470	CG5142	-3.78134
				FBgn0085234	CG34205	7.27531						FBgn0036576	CG5151	-1.63967
				FBgn0085235	CG34206	-6.46578						FBgn0030828	CG5162	5.10229
				FBgn0085243	CG34214	-4.43122						FBgn0030830	CG5172	3.82409
				FBgn0085246	CG34217	5.93573						FBgn0034351	CG5190	-4.51331
				FBgn0085248	CG34219	-5.42212						FBgn0283658	CG5261	1.37365
				FBgn0085256	CG34227	3.70061						FBgn0036988	CG5262	-4.93009
				FBgn0085261	CG34232	-2.79572						FBgn0034154	CG5267	-3.43864
				FBgn0085289	CG34260	-4.99481						FBgn0037897	CG5270	1.24398
				FBgn0284444	CG34264	-5.46501						FBgn0040382	CG5273	1.23509
				FBgn0085295	CG34266	-4.96844						FBgn0035952	CG5280	-4.84513
				FBgn0085312	CG34283	-6.91022						FBgn0037902	CG5281	2.23009
				FBgn0085321	CG34292	-6.17113						FBgn0038704	CG5316	-1.45043
				FBgn0085357	CG34328	-2.66632						FBgn0038983	CG5326	3.52543
				FBgn0263829	CG34334	-6.10088						FBgn0034156	CG5348	-2.06464
				FBgn0085382	CG34353	-3.05049						FBgn0037773	CG5359	-5.58751
				FBgn0085383	CG34354	-1.24256						FBgn0038951	CG5380	-4.38321
				FBgn0085385	CG34356	-1.59512						FBgn0032218	CG5381	1.69771
				FBgn0085386	CG34357	-1.11667						FBgn0038950	CG5382	-6.09508
				FBgn0085404	CG34375	2.96227						FBgn0032216	CG5384	2.45262
				FBgn0085413	CG34384	-1.17459						FBgn0032213	CG5390	3.48124
				FBgn0085420	CG34391	-1.45714						FBgn0038354	CG5404	3.06189
				FBgn0085425	CG34396	3.30974						FBgn0039153	CG5463	-5.27512
				FBgn0085446	CG34417	1.95254						FBgn0038815	CG5466	-2.21972
				FBgn0085459	CG34430	-1.45408						FBgn0034908	CG5543	-5.88179
				FBgn0085479	CG34450	-2.46146						FBgn0034919	CG5569	-5.60093
				FBgn0250833	CG34461	5.00621						FBgn0034920	CG5597	4.84302
				FBgn0031881	CG3476	-5.0236						FBgn0038058	CG5608	-3.24689
				FBgn0028887	CG3491	-1.84128						FBgn0039525	CG5646	-4.66664
				FBgn0035007	CG3492	-4.27975						FBgn0032656	CG5674	-1.96322
				FBgn0034792	CG3499	2.02238						FBgn0030853	CG5703	3.02633
				FBgn0038250	CG3505	4.55607						FBgn0036222	CG5718	-3.82094
				FBgn0283427	CG3523	1.62017						FBgn0038930	CG5778	2.10015
				FBgn0031417	CG3597	2.29738						FBgn0027539	CG5807	-2.6295
				FBgn0035039	CG3608	3.61736						FBgn0031682	CG5828	2.83271
				FBgn0035987	CG3689	-1.14477						FBgn0038897	CG5849	4.03364
				FBgn0040349	CG3699	4.15089						FBgn0027586	CG5867	3.88706
				FBgn0034796	CG3700	4.20686						FBgn0039490	CG5882	-5.81414
				FBgn0040348	CG3703	-2.66285						FBgn0039380	CG5890	-1.53431
				FBgn0040346	CG3704	-5.58129						FBgn0036220	CG5897	-3.78733
				FBgn0038271	CG3731	1.60633						FBgn0036217	CG5906	-8.1778
				FBgn0038700	CG3734	-5.33829						FBgn0029835	CG5921	-3.3318
				FBgn0024989	CG3777	3.64761						FBgn0032494	CG5945	2.82584
				FBgn0034802	CG3800	1.30452						FBgn0030912	CG6023	3.06303
				FBgn0036838	CG3808	-5.29334						FBgn0036750	CG6034	-3.10251
				FBgn0030421	CG3812	-1.55698						FBgn0038679	CG6040	1.86473
				FBgn0035091	CG3829	1.8703						FBgn0036747	CG6052	-4.75383
				FBgn0023507	CG3835	2.40236						FBgn0039488	CG6066	-4.67727
				FBgn0029866	CG3842	2.70105						FBgn0036186	CG6071	-6.09926
				FBgn0031670	CG3887	1.39928						FBgn0086254	CG6084	1.86296
				FBgn0037780	CG3925	1.90219						FBgn0033853	CG6145	1.32725
				FBgn0036821	CG3961	1.34277						FBgn0038321	CG6218	1.6456
				FBgn0038472	CG3995	-3.63799						FBgn0027582	CG6230	2.29068
				FBgn0038820	CG4000	3.03763						FBgn0036126	CG6272	-4.79107
				FBgn0287183	CG40178	-1.6981						FBgn0032350	CG6287	2.40931
				FBgn0058198	CG40198	2.94454						FBgn0039470	CG6296	-4.90811
				FBgn0025624	CG4025	-2.60605						FBgn0030647	CG6324	7.02104
				FBgn0037018	CG4042	-4.05638						FBgn0038893	CG6353	-4.44335
				FBgn0263830	CG40486	5.45311						FBgn0033875	CG6357	1.3821
				FBgn0020312	CG4050	-1.8384						FBgn0029693	CG6379	2.18977
				FBgn0034894	CG4091	-1.96681						FBgn0030870	CG6398	2.5699
				FBgn0028474	CG4119	1.8494						FBgn0034270	CG6401	-2.56358
				FBgn0085638	CG41378	-3.01529						FBgn0036106	CG6409	3.54781
				FBgn0028888	CG4168	-1.04651						FBgn0032287	CG6415	4.63766
				FBgn0250814	CG4169	1.85815						FBgn0025827	CG6421	4.71464
				FBgn0031251	CG4213	2.62493						FBgn0031920	CG6441	-1.30659
				FBgn0038385	CG4221	2.45425						FBgn0032290	CG6443	-6.08353
				FBgn0250867	CG42238	-1.21797						FBgn0019960	CG6455	2.65663
				FBgn0259098	CG42246	-5.38668						FBgn0287204	CG6488	2.78107
				FBgn0259146	CG42261	-1.18247						FBgn0040606	CG6503	2.16278
				FBgn0259149	CG42264	-2.35454						FBgn0035924	CG6576	-6.14313
				FBgn0259150	CG42265	1.22426						FBgn0030944	CG6617	3.80786
				FBgn0259151	CG42266	-3.09753						FBgn0036072	CG6628	-3.75538
				FBgn0259164	CG42269	3.32087						FBgn0039030	CG6660	-4.12447
				FBgn0259166	CG42271	1.9279						FBgn0035902	CG6683	-3.75891
				FBgn0259184	CG42288	-2.05058						FBgn0032388	CG6686	-1.82314
				FBgn0259198	CG42302	-4.0095						FBgn0037878	CG6693	-5.29328
				FBgn0259213	CG42313	-1.13842						FBgn0039049	CG6726	-2.37096
				FBgn0259219	CG42319	1.62724						FBgn0032395	CG6734	1.56054
				FBgn0259223	CG42323	7.50251						FBgn0031926	CG6739	2.29915
				FBgn0259233	CG42331	2.07904						FBgn0038070	CG6753	6.48174
				FBgn0259239	CG42337	-1.14062						FBgn0034704	CG6758	-3.52351
				FBgn0259241	CG42339	-2.0885						FBgn0030876	CG6762	-3.31897
				FBgn0259707	CG42361	-2.31246						FBgn0032400	CG6770	1.90509
				FBgn0259711	CG42365	-2.88678						FBgn0036242	CG6793	2.64472
				FBgn0259712	CG42366	-5.77118						FBgn0037935	CG6834	2.11792
				FBgn0031384	CG4238	-1.8062						FBgn0036834	CG6836	4.73271
				FBgn0030745	CG4239	3.05113						FBgn0036820	CG6852	2.78664
				FBgn0259736	CG42390	2.01294						FBgn0030955	CG6891	4.03949
				FBgn0259737	CG42391	-6.60794						FBgn0036262	CG6910	3.27155
				FBgn0259739	CG42393	-2.21376						FBgn0037172	CG6914	-6.08631
				FBgn0259740	CG42394	2.39657						FBgn0036476	CG6945	-2.61935
				FBgn0259821	CG42402	-2.0624						FBgn0037958	CG6962	-3.80924
				FBgn0260428	CG42523	-3.02943						FBgn0038285	CG6974	-6.07069
				FBgn0260429	CG42524	-1.85794						FBgn0029727	CG6978	7.54674
				FBgn0260487	CG42534	-3.55594						FBgn0038972	CG7054	5.08057
				FBgn0260971	CG42594	-1.81439						FBgn0038957	CG7059	-4.53499
				FBgn0264979	CG4267	6.35086						FBgn0037151	CG7130	-7.2488
				FBgn0261570	CG42684	-1.09742						FBgn0037150	CG7133	2.98832
				FBgn0261571	CG42685	7.15605						FBgn0030895	CG7135	4.19191
				FBgn0261686	CG42733	-3.29668						FBgn0031945	CG7191	5.62299
				FBgn0261801	CG42747	-2.17816						FBgn0031942	CG7203	2.71338
				FBgn0261804	CG42750	-1.09476						FBgn0031940	CG7214	3.17869
				FBgn0263354	CG42784	-1.23819						FBgn0031730	CG7236	-8.83298
				FBgn0261990	CG42808	3.35463						FBgn0031713	CG7277	-5.09368
				FBgn0261991	CG42809	-3.21231						FBgn0031372	CG7295	3.96811
				FBgn0261992	CG42810	-2.86577						FBgn0037074	CG7324	1.66799
				FBgn0262007	CG42825	6.32438						FBgn0038551	CG7357	-3.80757
				FBgn0262017	CG42830	-3.98833						FBgn0038098	CG7381	-2.76503
				FBgn0262170	CG42878	-1.35251						FBgn0035691	CG7386	4.61849
				FBgn0262478	CG43068	-4.29285						FBgn0036173	CG7394	-3.00259
				FBgn0262482	CG43072	-3.72936						FBgn0036765	CG7408	-7.62189
				FBgn0262484	CG43074	-6.27068						FBgn0036762	CG7430	2.88536
				FBgn0262508	CG43078	1.60398						FBgn0032258	CG7456	-2.30477
				FBgn0262534	CG43088	-3.22534						FBgn0034432	CG7461	1.48658
				FBgn0262537	CG43091	-1.80029						FBgn0038106	CG7488	-6.62463
				FBgn0262539	CG43093	-1.73982						FBgn0036734	CG7564	-1.33193
				FBgn0262541	CG43095	-4.22325						FBgn0035833	CG7565	-1.95827
				FBgn0262568	CG43108	-3.47313						FBgn0036728	CG7580	2.39216
				FBgn0262583	CG43123	-2.88497						FBgn0039681	CG7582	2.72422
				FBgn0262588	CG43125	6.12935						FBgn0027583	CG7601	-4.30673
				FBgn0262599	CG43129	6.87988						FBgn0036926	CG7646	-2.13284
				FBgn0283508	CG43164	5.41658						FBgn0038610	CG7675	2.99214
				FBgn0262794	CG43175	-4.42785						FBgn0038641	CG7708	-1.90555
				FBgn0262817	CG43188	-5.61923						FBgn0032025	CG7778	2.92442
				FBgn0262854	CG43218	-3.27754						FBgn0032018	CG7806	2.78868
				FBgn0262855	CG43219	-2.84321						FBgn0033060	CG7849	-5.94956
				FBgn0262889	CG43244	-6.88828						FBgn0031003	CG7889	5.60669
				FBgn0263004	CG43312	-3.90755						FBgn0037548	CG7900	5.7887
				FBgn0263021	CG43316	-6.23934						FBgn0039737	CG7920	1.9903
				FBgn0263027	CG43322	-4.80555						FBgn0039741	CG7943	-1.99184
				FBgn0263029	CG43324	-1.7492						FBgn0028533	CG7953	-2.5415
				FBgn0263034	CG43329	-2.35625						FBgn0038890	CG7956	-1.54059
				FBgn0263035	CG43330	-4.00604						FBgn0035251	CG7967	-3.16271
				FBgn0263036	CG43331	-2.77837						FBgn0028532	CG7968	-3.62482
				FBgn0263077	CG43340	1.86388						FBgn0035254	CG7974	-5.06025
				FBgn0263114	CG43371	-6.04619						FBgn0028499	CG7985	2.41086
				FBgn0263270	CG43396	-2.50122						FBgn0035268	CG8001	2.46368
				FBgn0263400	CG43446	-2.84059						FBgn0035854	CG8005	-6.09411
				FBgn0263980	CG43729	-1.46256						FBgn0040832	CG8012	2.90942
				FBgn0263999	CG43742	-2.17771						FBgn0037607	CG8036	1.77174
				FBgn0031295	CG4375	-3.03722						FBgn0038243	CG8066	3.71157
				FBgn0264329	CG43788	-2.32919						FBgn0032010	CG8086	2.40244
				FBgn0264339	CG43795	-1.26829						FBgn0030864	CG8173	-7.05288
				FBgn0264395	CG43843	-4.85116						FBgn0034027	CG8187	2.11691
				FBgn0264489	CG43897	1.81476						FBgn0034030	CG8192	2.79626
				FBgn0264699	CG43968	-3.35113						FBgn0034032	CG8195	-2.06837
				FBgn0264711	CG43980	2.39132						FBgn0035830	CG8209	2.50204
				FBgn0264739	CG43997	-2.21331						FBgn0286782	CG8213	4.92078
				FBgn0264744	CG44002	-4.72476						FBgn0037624	CG8223	-5.91964
				FBgn0264751	CG44009	-4.78574						FBgn0033350	CG8237	-5.81241
				FBgn0023545	CG4406	-3.46847						FBgn0030683	CG8239	-4.85175
				FBgn0030431	CG4407	-2.47763						FBgn0033347	CG8248	-3.65435
				FBgn0264894	CG44085	1.92286						FBgn0029937	CG8300	-4.96526
				FBgn0031296	CG4415	-3.01735						FBgn0034142	CG8306	3.71072
				FBgn0265002	CG44153	-1.32507						FBgn0034141	CG8311	2.53656
				FBgn0265084	CG44195	2.15913						FBgn0037720	CG8312	1.60087
				FBgn0265180	CG44245	1.70499						FBgn0034140	CG8317	2.08499
				FBgn0265184	CG44249	-2.25356						FBgn0036020	CG8336	-6.91089
				FBgn0265189	CG44254	-3.81404						FBgn0034062	CG8388	-4.08304
				FBgn0032115	CG4438	-2.559						FBgn0034066	CG8397	4.10695
				FBgn0265578	CG44405	-1.88623						FBgn0034067	CG8399	3.32888
				FBgn0265579	CG44406	-5.57352						FBgn0038235	CG8461	-4.14596
				FBgn0265595	CG44422	-1.57003						FBgn0038127	CG8476	-6.16332
				FBgn0265629	CG44437	-4.01283						FBgn0038126	CG8483	3.07033
				FBgn0265714	CG44521	-3.12736						FBgn0037754	CG8500	-1.50867
				FBgn0038753	CG4459	-7.3176						FBgn0033919	CG8547	2.9029
				FBgn0035982	CG4461	4.32013						FBgn0035714	CG8549	3.40692
				FBgn0266000	CG44774	-2.40977						FBgn0031684	CG8680	1.68025
				FBgn0266047	CG44812	-5.80334						FBgn0033258	CG8712	-5.82329
				FBgn0266099	CG44836	6.34922						FBgn0033257	CG8713	4.56388
				FBgn0266100	CG44837	-1.73878						FBgn0033308	CG8736	3.10683
				FBgn0031894	CG4496	4.55184						FBgn0036397	CG8783	-2.83342
				FBgn0266441	CG45071	-1.24874						FBgn0033713	CG8841	-1.96245
				FBgn0266446	CG45076	1.96691						FBgn0033698	CG8858	1.28612
				FBgn0266448	CG45078	2.6401						FBgn0037676	CG8861	-2.68369
				FBgn0266566	CG45105	-5.37226						FBgn0038404	CG8925	4.61777
				FBgn0266745	CG45218	-1.98571						FBgn0038405	CG8927	3.15754
				FBgn0266801	CG45263	-1.40125						FBgn0030815	CG8945	6.8101
				FBgn0267163	CG45603	-7.26121						FBgn0034186	CG8950	-3.28267
				FBgn0038738	CG4572	2.66936						FBgn0030614	CG9072	-1.70936
				FBgn0038366	CG4576	-3.17072						FBgn0034497	CG9090	3.51628
				FBgn0267431	CG45784	-2.09936						FBgn0030617	CG9095	2.6902
				FBgn0037849	CG4596	-1.37065						FBgn0031765	CG9109	7.10258
				FBgn0267690	CG46026	7.77082						FBgn0035189	CG9119	3.33184
				FBgn0035591	CG4611	-4.64764						FBgn0031675	CG9121	-2.50031
				FBgn0031299	CG4629	-2.904						FBgn0030793	CG9125	-5.5127
				FBgn0032590	CG4631	-1.52657						FBgn0035207	CG9153	1.34873
				FBgn0030435	CG4645	-2.66188						FBgn0267977	CG9203	4.63189
				FBgn0030776	CG4653	-4.0896						FBgn0032524	CG9267	-6.14109
				FBgn0032170	CG4658	2.11499						FBgn0038181	CG9297	3.01227
				FBgn0030429	CG4661	-3.63778						FBgn0032511	CG9306	1.98341
				FBgn0035598	CG4669	-1.39562						FBgn0032879	CG9317	2.18734
				FBgn0033814	CG4670	1.68949						FBgn0032883	CG9323	-2.95628
				FBgn0030778	CG4678	-1.25269						FBgn0032897	CG9336	2.97484
				FBgn0035032	CG4692	1.62253						FBgn0037063	CG9391	3.08282
				FBgn0039029	CG4704	6.27803						FBgn0032506	CG9395	-1.61483
				FBgn0033818	CG4712	8.43345						FBgn0033092	CG9422	-4.35172
				FBgn0033820	CG4716	2.44357						FBgn0037721	CG9427	-6.42306
				FBgn0035040	CG4741	-2.94196						FBgn0030598	CG9503	-2.60148
				FBgn0039357	CG4743	5.41561						FBgn0030593	CG9512	1.5536
				FBgn0033834	CG4744	-5.36955						FBgn0030592	CG9514	-1.8101
				FBgn0036622	CG4753	4.7475						FBgn0030589	CG9519	2.2678
				FBgn0027546	CG4766	-2.37145						FBgn0031817	CG9531	-5.866
				FBgn0030790	CG4768	-1.09617						FBgn0032087	CG9568	6.61304
				FBgn0035600	CG4769	1.15824						FBgn0031085	CG9570	-2.47548
				FBgn0038756	CG4783	-2.96593						FBgn0040529	CG9603	2.4649
				FBgn0032354	CG4788	-2.40874						FBgn0037565	CG9626	2.6727
				FBgn0260456	CG4806	2.28087						FBgn0038377	CG9632	-4.36
				FBgn0030796	CG4829	1.83242						FBgn0038211	CG9649	2.64264
				FBgn0034229	CG4847	2.54691						FBgn0031516	CG9663	2.11124
				FBgn0030799	CG4872	4.09413						FBgn0030775	CG9673	-4.25845
				FBgn0030803	CG4880	-5.00898						FBgn0030773	CG9676	-1.81057
				FBgn0036614	CG4925	-1.40866						FBgn0037583	CG9684	1.52694
				FBgn0030813	CG4949	-4.82407						FBgn0030158	CG9686	3.80941
				FBgn0032204	CG4953	-3.58942						FBgn0030160	CG9691	3.89036
				FBgn0036597	CG4962	2.56812						FBgn0036659	CG9701	4.85043
				FBgn0030817	CG4991	2.71891						FBgn0034614	CG9752	-5.27837
				FBgn0031322	CG5001	2.2494						FBgn0037229	CG9766	-2.15903
				FBgn0038774	CG5023	2.64287						FBgn0030763	CG9782	3.21509
				FBgn0039358	CG5028	1.01891						FBgn0086605	CG9853	-4.87326
				FBgn0032636	CG5043	-5.58727						FBgn0034821	CG9876	9.51914
				FBgn0029747	CG5062	-2.69582						FBgn0032472	CG9928	3.52763
				FBgn0037005	CG5078	-4.87272						FBgn0045761	CHKov1	2.41426
				FBgn0039346	CG5079	-2.03945						FBgn0039328	CHKov2	3.50255
				FBgn0031313	CG5080	1.66007						FBgn0035589	CHMP2B	-5.81268
				FBgn0030828	CG5162	5.26129						FBgn0035282	CNMa	5.16275
				FBgn0038038	CG5167	2.60771						FBgn0029502	COQ7	3.66851
				FBgn0030830	CG5172	3.01461						FBgn0050055	CR30055	-1.1431
				FBgn0031908	CG5177	1.89374						FBgn0050267	CR30267	-2.52852
				FBgn0283658	CG5261	1.89015						FBgn0051044	CR31044	2.84187
				FBgn0034154	CG5267	-1.73597						FBgn0051781	CR31781	2.24853
				FBgn0035952	CG5280	-4.01589						FBgn0052111	CR32111	-2.35721
				FBgn0038491	CG5292	-3.58994						FBgn0040859	CR32658	-6.61295
				FBgn0038983	CG5326	2.55711						FBgn0267910	CR34335	4.35901
				FBgn0038981	CG5346	1.84744						FBgn0058469	CR40469	2.8874
				FBgn0034156	CG5348	-2.01219						FBgn0085777	CR40959	2.04853
				FBgn0038951	CG5380	-6.86199						FBgn0084008	CR41443	8.36014
				FBgn0032218	CG5381	2.13883						FBgn0085828	CR42195	2.75332
				FBgn0032213	CG5390	3.20451						FBgn0260718	CR42545	-6.32487
				FBgn0031327	CG5397	3.80374						FBgn0261636	CR42719	-5.89919
				FBgn0038353	CG5399	5.51481						FBgn0261638	CR42721	-8.23793
				FBgn0034368	CG5482	1.20054						FBgn0261709	CR42746	-2.59089
				FBgn0038054	CG5509	-2.52115						FBgn0262543	CR43097	-2.76822
				FBgn0030603	CG5541	-1.60361						FBgn0262690	CR43160	5.34792
				FBgn0034908	CG5543	-5.05255						FBgn0262828	CR43199	-1.70067
				FBgn0038058	CG5608	-3.29458						FBgn0262903	CR43258	24.3807
				FBgn0039531	CG5611	-4.81504						FBgn0263327	CR43408	-2.46979
				FBgn0039529	CG5612	-3.01819						FBgn0263332	CR43413	-6.53979
				FBgn0035948	CG5644	-5.86121						FBgn0263339	CR43420	-2.93826
				FBgn0039525	CG5646	-3.26028						FBgn0263381	CR43433	-3.71717
				FBgn0030853	CG5703	2.40214						FBgn0263453	CR43476	-3.90345
				FBgn0026570	CG5704	-4.97307						FBgn0263499	CR43488	-2.00045
				FBgn0032196	CG5708	-1.82322						FBgn0263506	CR43495	-2.46212
				FBgn0036222	CG5718	-6.19737						FBgn0263507	CR43496	-4.0338
				FBgn0034315	CG5721	-2.03065						FBgn0263582	CR43607	-2.1523
				FBgn0038930	CG5778	2.7083						FBgn0263587	CR43612	-5.46087
				FBgn0032448	CG5781	-5.66437						FBgn0263615	CR43624	-6.88051
				FBgn0038858	CG5793	4.13093						FBgn0263708	CR43660	-8.08683
				FBgn0027539	CG5807	-2.96997						FBgn0263709	CR43661	-2.95377
				FBgn0034717	CG5819	2.26348						FBgn0263744	CR43669	-8.0104
				FBgn0027586	CG5867	4.42606						FBgn0263745	CR43670	-2.63362
				FBgn0038511	CG5873	2.20788						FBgn0263843	CR43704	-4.93408
				FBgn0039380	CG5890	-1.52618						FBgn0263967	CR43723	4.82712
				FBgn0036220	CG5897	-6.19658						FBgn0264348	CR43804	-4.63842
				FBgn0036217	CG5906	-5.47213						FBgn0264376	CR43828	-1.26105
				FBgn0029833	CG5941	-3.94828						FBgn0264437	CR43855	-1.5821
				FBgn0032494	CG5945	2.766						FBgn0264438	CR43856	-4.00876
				FBgn0038675	CG6013	-6.49391						FBgn0264474	CR43882	-4.48442
				FBgn0037001	CG6020	2.96358						FBgn0264479	CR43887	-5.74288
				FBgn0038676	CG6026	4.40246						FBgn0264485	CR43893	-1.72294
				FBgn0036750	CG6034	-2.57066						FBgn0264500	CR43899	-5.49796
				FBgn0038679	CG6040	2.28271						FBgn0264505	CR43904	-5.76951
				FBgn0036747	CG6052	-3.25496						FBgn0264506	CR43905	-3.23983
				FBgn0029828	CG6067	3.09132						FBgn0264511	CR43910	-1.96098
				FBgn0038407	CG6126	2.63689						FBgn0264697	CR43966	-3.57981
				FBgn0032268	CG6138	-4.17851						FBgn0264701	CR43970	-4.2275
				FBgn0033862	CG6209	-2.1993						FBgn0264723	CR43991	-3.08605
				FBgn0033865	CG6220	-4.79709						FBgn0264819	CR44027	-2.45554
				FBgn0030631	CG6227	-2.14211						FBgn0264842	CR44050	-2.74967
				FBgn0038720	CG6231	1.30219						FBgn0264843	CR44051	-6.63221
				FBgn0038708	CG6255	-5.68268						FBgn0264878	CR44069	2.12113
				FBgn0039474	CG6283	-5.03577						FBgn0264882	CR44073	-2.36385
				FBgn0032350	CG6287	1.6591						FBgn0264915	CR44106	-5.46682
				FBgn0039470	CG6296	-2.70476						FBgn0265050	CR44165	-2.53268
				FBgn0036121	CG6310	3.40276						FBgn0265060	CR44171	-2.76409
				FBgn0033873	CG6337	-4.67305						FBgn0265076	CR44187	-3.44396
				FBgn0037816	CG6345	-5.18981						FBgn0265077	CR44188	-4.07538
				FBgn0038893	CG6353	-6.84107						FBgn0265149	CR44218	-1.35526
				FBgn0039178	CG6356	1.21812						FBgn0265151	CR44220	-6.62486
				FBgn0033875	CG6357	1.65529						FBgn0265163	CR44232	-5.17773
				FBgn0030870	CG6398	3.19594						FBgn0265164	CR44233	-6.61043
				FBgn0036106	CG6409	4.0086						FBgn0265167	CR44236	-3.15521
				FBgn0032287	CG6415	4.13205						FBgn0265196	CR44256	6.57503
				FBgn0029689	CG6428	-5.5935						FBgn0265205	CR44265	-5.14508
				FBgn0046999	CG6429	3.47991						FBgn0265345	CR44299	-1.73777
				FBgn0031920	CG6441	-2.54576						FBgn0265379	CR44320	-3.87802
				FBgn0034166	CG6472	-1.72261						FBgn0265467	CR44360	-2.76368
				FBgn0036710	CG6479	-2.9841						FBgn0265497	CR44366	2.36286
				FBgn0287204	CG6488	2.42612						FBgn0265511	CR44373	-2.39962
				FBgn0036704	CG6497	-5.80535						FBgn0265534	CR44384	-4.1132
				FBgn0036085	CG6527	-1.67705						FBgn0265542	CR44392	-2.95004
				FBgn0038909	CG6569	-4.86138						FBgn0265544	CR44394	-6.31839
				FBgn0032420	CG6583	-1.68192						FBgn0265585	CR44412	-5.96445
				FBgn0035673	CG6602	-5.43736						FBgn0265658	CR44465	-6.38684
				FBgn0032369	CG6614	-5.2725						FBgn0265661	CR44468	7.30182
				FBgn0039030	CG6660	-3.65779						FBgn0265685	CR44492	-1.92394
				FBgn0036063	CG6674	-2.50882						FBgn0265689	CR44496	-7.42197
				FBgn0032973	CG6675	6.58945						FBgn0265704	CR44511	7.10489
				FBgn0038917	CG6678	-2.88117						FBgn0265821	CR44610	-5.99411
				FBgn0035902	CG6683	-4.20736						FBgn0265823	CR44612	-1.70571
				FBgn0036062	CG6685	-2.28807						FBgn0265897	CR44686	8.14799
				FBgn0032408	CG6712	-3.79518						FBgn0265957	CR44744	-1.85264
				FBgn0039049	CG6726	-3.4554						FBgn0265993	CR44768	4.68887
				FBgn0039052	CG6733	-2.45129						FBgn0265997	CR44772	-5.71104
				FBgn0039053	CG6738	-2.87212						FBgn0266072	CR44825	-6.47963
				FBgn0031926	CG6739	2.15595						FBgn0266088	CR44830	-4.53075
				FBgn0034704	CG6758	-5.93982						FBgn0266095	CR44832	-5.19344
				FBgn0030876	CG6762	-2.96565						FBgn0266097	CR44834	-2.75883
				FBgn0032400	CG6770	2.54941						FBgn0266142	CR44848	-8.15874
				FBgn0034177	CG6796	-4.8436						FBgn0266167	CR44873	-6.43485
				FBgn0034179	CG6805	1.37971						FBgn0266168	CR44874	20.3611
				FBgn0037923	CG6813	-2.27						FBgn0266211	CR44906	6.7559
				FBgn0037934	CG6830	3.0151						FBgn0266214	CR44909	-2.26103
				FBgn0037935	CG6834	1.80424						FBgn0266216	CR44911	-5.12991
				FBgn0036834	CG6836	2.61185						FBgn0266227	CR44922	-1.46371
				FBgn0030955	CG6891	3.10027						FBgn0266232	CR44927	6.68297
				FBgn0037936	CG6908	2.33911						FBgn0266322	CR44987	-2.132
				FBgn0036262	CG6910	3.30075						FBgn0266328	CR44993	-6.67307
				FBgn0037172	CG6914	-6.21886						FBgn0266348	CR44997	-1.97639
				FBgn0036240	CG6928	-2.43231						FBgn0266403	CR45043	-2.68697
				FBgn0038285	CG6974	-6.20325						FBgn0266595	CR45120	-1.57689
				FBgn0039228	CG6980	-6.48788						FBgn0266630	CR45137	-2.20923
				FBgn0027587	CG7028	-1.1011						FBgn0266642	CR45149	-5.56718
				FBgn0038972	CG7054	5.82395						FBgn0266646	CR45153	-6.96585
				FBgn0030961	CG7058	-1.41469						FBgn0266648	CR45155	-2.996
				FBgn0030091	CG7065	-2.14951						FBgn0266679	CR45169	-4.5182
				FBgn0038849	CG7079	3.4763						FBgn0266680	CR45170	-1.46516
				FBgn0038938	CG7084	2.92023						FBgn0266690	CR45180	-4.28221
				FBgn0030963	CG7101	-4.83349						FBgn0266726	CR45199	-5.35455
				FBgn0030895	CG7135	5.82772						FBgn0266737	CR45210	-5.10926
				FBgn0037107	CG7166	-1.56903						FBgn0266750	CR45223	-1.96697
				FBgn0031945	CG7191	3.82243						FBgn0266772	CR45237	-2.81114
				FBgn0032671	CG7200	-2.47331						FBgn0266791	CR45256	2.93258
				FBgn0031942	CG7203	2.63746						FBgn0266878	CR45339	-4.46692
				FBgn0031940	CG7214	2.40007						FBgn0266974	CR45425	-3.19836
				FBgn0031730	CG7236	-7.01293						FBgn0266978	CR45429	-3.77782
				FBgn0027509	CG7261	-2.68691						FBgn0266979	CR45430	-2.35898
				FBgn0030969	CG7288	-4.73952						FBgn0267035	CR45479	-3.48594
				FBgn0028848	CG7311	-4.12513						FBgn0267062	CR45506	-6.54148
				FBgn0037073	CG7338	-2.43784						FBgn0267076	CR45520	-5.20896
				FBgn0036939	CG7365	3.98279						FBgn0267102	CR45542	-5.89287
				FBgn0037133	CG7370	-2.58562						FBgn0267117	CR45557	-1.34789
				FBgn0038098	CG7381	-2.03775						FBgn0267229	CR45669	-3.30725
				FBgn0036768	CG7402	6.81631						FBgn0267239	CR45679	6.88689
				FBgn0036762	CG7430	1.91521						FBgn0267243	CR45683	-1.61161
				FBgn0032258	CG7456	-1.89272						FBgn0267270	CR45706	-4.85802
				FBgn0036749	CG7460	-1.95242						FBgn0267399	CR45761	-2.1601
				FBgn0036742	CG7497	1.80321						FBgn0267400	CR45762	-2.58196
				FBgn0033994	CG7544	-6.01031						FBgn0267461	CR45811	-1.85259
				FBgn0035839	CG7550	-6.87481						FBgn0267471	CR45821	-3.81315
				FBgn0027518	CG7609	2.14577						FBgn0267537	CR45877	-5.16297
				FBgn0032026	CG7627	-2.66928						FBgn0267538	CR45878	-5.22597
				FBgn0036133	CG7638	-2.5051						FBgn0267542	CR45882	-2.54645
				FBgn0036926	CG7646	-1.53483						FBgn0267549	CR45889	-3.42806
				FBgn0038610	CG7675	3.9002						FBgn0267556	CR45896	-5.29481
				FBgn0036714	CG7692	-2.14781						FBgn0267561	CR45901	-6.83404
				FBgn0286828	CG7705	-1.53046						FBgn0267563	CR45903	-6.99111
				FBgn0038646	CG7715	-5.28256						FBgn0267578	CR45918	-3.83714
				FBgn0038652	CG7720	1.88849						FBgn0267601	CR45939	1.7581
				FBgn0032025	CG7778	2.99261						FBgn0267624	CR45962	-1.54882
				FBgn0039698	CG7789	2.99834						FBgn0267626	CR45964	-2.68403
				FBgn0036124	CG7839	2.22726						FBgn0267627	CR45965	-1.70739
				FBgn0033048	CG7881	-3.57993						FBgn0267628	CR45966	-4.24192
				FBgn0039728	CG7896	2.75073						FBgn0267629	CR45967	-4.65938
				FBgn0037548	CG7900	6.59403						FBgn0267638	CR45976	-5.18884
				FBgn0037547	CG7910	5.01071						FBgn0267643	CR45981	-6.66779
				FBgn0028534	CG7916	-6.14558						FBgn0267645	CR45983	-6.23473
				FBgn0039737	CG7920	1.86852						FBgn0267655	CR45993	-2.07032
				FBgn0037584	CG7963	-4.58097						FBgn0267659	CR45997	-4.54931
				FBgn0028532	CG7968	-6.58655						FBgn0267664	CR46002	-6.05059
				FBgn0037606	CG8032	-2.50238						FBgn0267673	CR46009	-1.69028
				FBgn0037607	CG8036	2.66188						FBgn0267680	CR46016	-3.97655
				FBgn0031012	CG8051	2.45419						FBgn0267686	CR46022	-3.30715
				FBgn0033891	CG8067	-3.97611						FBgn0267687	CR46023	-3.63093
				FBgn0032010	CG8086	2.08863						FBgn0267694	CR46030	-6.18972
				FBgn0034007	CG8102	-2.25148						FBgn0267706	CR46039	-6.06291
				FBgn0037616	CG8136	-4.97606						FBgn0267710	CR46043	-7.62271
				FBgn0034008	CG8152	-2.34313						FBgn0267733	CR46064	-3.47739
				FBgn0030674	CG8184	1.17486						FBgn0267735	CR46066	-3.40452
				FBgn0034030	CG8192	2.61159						FBgn0267753	CR46084	-2.50771
				FBgn0034032	CG8195	-2.58068						FBgn0267769	CR46100	-6.67231
				FBgn0286782	CG8213	5.59128						FBgn0267786	CR46117	-3.33517
				FBgn0037716	CG8273	-1.96282						FBgn0028836	CSN7	-2.61199
				FBgn0029937	CG8300	-2.59439						FBgn0263006	Ca-P60A	1.79355
				FBgn0034143	CG8303	2.91789						FBgn0025678	CaBP1	-2.65106
				FBgn0034142	CG8306	2.79183						FBgn0264607	CaMKII	-1.49972
				FBgn0034140	CG8317	2.24841						FBgn0261053	Cad86C	-1.69883
				FBgn0037727	CG8358	5.21886						FBgn0037963	Cad87A	1.24892
				FBgn0040532	CG8369	1.85129						FBgn0022800	Cad96Ca	1.54419
				FBgn0034060	CG8370	1.42145						FBgn0262018	CadN2	-1.72503
				FBgn0034061	CG8386	4.73061						FBgn0042134	Capr	1.95964
				FBgn0034062	CG8388	-6.43822						FBgn0023095	Caps	-1.26493
				FBgn0034067	CG8399	2.33439						FBgn0000261	Cat	2.77961
				FBgn0038235	CG8461	-2.98784						FBgn0052183	Ccn	-2.2
				FBgn0038127	CG8476	-3.18705						FBgn0035231	Cct2	2.83196
				FBgn0037746	CG8478	-3.98385						FBgn0035918	Cdc6	2.82155
				FBgn0038126	CG8483	4.42263						FBgn0037093	Cdk12	1.10154
				FBgn0033919	CG8547	2.34951						FBgn0032409	Ced-12	1.95187
				FBgn0033320	CG8586	3.21299						FBgn0000299	Cg25C	3.05991
				FBgn0035767	CG8596	2.48194						FBgn0035499	Chd64	1.66612
				FBgn0033925	CG8617	-2.61895						FBgn0067311	CheB38b	-5.93355
				FBgn0038130	CG8630	2.41394						FBgn0053348	CheB42a	-1.86265
				FBgn0034479	CG8654	4.164						FBgn0261294	CheB74a	-4.85148
				FBgn0032934	CG8679	-1.66005						FBgn0036805	Chmp1	1.75016
				FBgn0031684	CG8680	1.82198						FBgn0038180	Cht5	2.15353
				FBgn0033308	CG8736	3.39407						FBgn0263132	Cht6	1.62311
				FBgn0036397	CG8783	-4.47071						FBgn0035398	Cht7	3.7488
				FBgn0033760	CG8785	3.92137						FBgn0033755	ClC-b	-3.14176
				FBgn0031476	CG8813	-5.54911						FBgn0052251	Claspin	5.2216
				FBgn0036386	CG8833	-2.0588						FBgn0287234	Clect27	1.6491
				FBgn0033713	CG8841	-1.89269						FBgn0032833	CoIV	1.7884
				FBgn0037676	CG8861	-2.17916						FBgn0263911	CoVIII	3.22495
				FBgn0031663	CG8891	5.24151						FBgn0019624	CoVa	1.5512
				FBgn0031664	CG8892	-4.10262						FBgn0263240	Coop	2.72675
				FBgn0030710	CG8924	-1.33622						FBgn0013770	Cp1	1.7561
				FBgn0038405	CG8927	2.68483						FBgn0031191	Cp110	-2.83445
				FBgn0030725	CG8958	-2.72889						FBgn0261714	Cpn	2.04468
				FBgn0028920	CG8997	-4.07934						FBgn0015623	Cpr	2.56046
				FBgn0030809	CG9086	1.57834						FBgn0039805	Cpr100A	3.22752
				FBgn0034497	CG9090	3.0284						FBgn0033602	Cpr47Ee	5.77492
				FBgn0031765	CG9109	5.06741						FBgn0033603	Cpr47Ef	4.42497
				FBgn0035189	CG9119	3.0825						FBgn0033725	Cpr49Ac	4.61104
				FBgn0031675	CG9121	-2.17654						FBgn0033728	Cpr49Ae	3.63886
				FBgn0031775	CG9150	6.10802						FBgn0033731	Cpr49Ah	8.75416
				FBgn0030634	CG9164	-1.27654						FBgn0035280	Cpr62Bb	3.19315
				FBgn0030716	CG9170	-1.76122						FBgn0035281	Cpr62Bc	3.24345
				FBgn0031779	CG9175	-3.04577						FBgn0035510	Cpr64Aa	2.46619
				FBgn0030662	CG9220	2.8361						FBgn0042119	Cpr65Au	2.54453
				FBgn0028513	CG9254	-1.53141						FBgn0052029	Cpr66D	3.83137
				FBgn0032910	CG9265	-1.85729						FBgn0035985	Cpr67B	3.45565
				FBgn0032908	CG9270	-4.98861						FBgn0036881	Cpr76Bd	2.43654
				FBgn0038181	CG9297	2.84081						FBgn0038819	Cpr92F	2.67105
				FBgn0034674	CG9304	2.77818						FBgn0039480	Cpr97Ea	2.5633
				FBgn0034681	CG9308	-3.27121						FBgn0039481	Cpr97Eb	2.69417
				FBgn0032061	CG9314	-6.21444						FBgn0025680	Cry	2.42867
				FBgn0032879	CG9317	1.89963						FBgn0030521	CtsB1	2.29941
				FBgn0032897	CG9336	2.42533						FBgn0010315	CycD	-2.69976
				FBgn0036891	CG9372	3.47109						FBgn0025674	CycK	-1.91041
				FBgn0036893	CG9376	-5.78972						FBgn0004432	Cyp1	2.03476
				FBgn0033092	CG9422	-3.09919						FBgn0038681	Cyp12a4	2.74089
				FBgn0032069	CG9468	6.98693						FBgn0038680	Cyp12a5	2.9813
				FBgn0030598	CG9503	-1.75043						FBgn0028940	Cyp28a5	2.62254
				FBgn0030593	CG9512	1.28866						FBgn0033753	Cyp301a1	3.18963
				FBgn0030592	CG9514	-1.3229						FBgn0001992	Cyp303a1	-3.87492
				FBgn0030590	CG9518	-2.73588						FBgn0036910	Cyp305a1	3.93239
				FBgn0030588	CG9521	-1.64116						FBgn0038236	Cyp313a1	2.04205
				FBgn0030587	CG9522	-2.17184						FBgn0034053	Cyp4aa1	4.58486
				FBgn0031822	CG9548	-4.59704						FBgn0031695	Cyp4ac3	-1.86293
				FBgn0031085	CG9570	-5.17391						FBgn0031925	Cyp4d21	3.0076
				FBgn0032090	CG9582	-7.25093						FBgn0014469	Cyp4e2	2.96264
				FBgn0038166	CG9588	3.79626						FBgn0015037	Cyp4p1	1.15197
				FBgn0038365	CG9593	-3.9476						FBgn0033395	Cyp4p2	-3.86356
				FBgn0037565	CG9626	2.9085						FBgn0033397	Cyp4p3	-2.40791
				FBgn0027563	CG9631	3.79412						FBgn0030615	Cyp4s3	-2.16026
				FBgn0027528	CG9634	2.73358						FBgn0033302	Cyp6a14	4.44667
				FBgn0038211	CG9649	3.49567						FBgn0033980	Cyp6a20	2.60935
				FBgn0029939	CG9650	-1.78802						FBgn0033981	Cyp6a21	5.83497
				FBgn0031516	CG9663	1.63207						FBgn0033978	Cyp6a23	2.96353
				FBgn0030777	CG9672	-6.13534						FBgn0039006	Cyp6d4	3.65281
				FBgn0030158	CG9686	3.40013						FBgn0038194	Cyp6d5	1.87601
				FBgn0030159	CG9689	3.73851						FBgn0033696	Cyp6g2	5.14365
				FBgn0030160	CG9691	3.69897						FBgn0041336	Cyp6t2Psi	-3.81544
				FBgn0039784	CG9698	-6.35251						FBgn0015039	Cyp9b2	2.59596
				FBgn0034617	CG9754	-2.50287						FBgn0038037	Cyp9f2	2.79501
				FBgn0036259	CG9760	-2.68372						FBgn0033775	Cyp9h1	7.03049
				FBgn0037229	CG9766	-1.47166						FBgn0004629	Cys	3.25801
				FBgn0027866	CG9776	1.24321						FBgn0264294	Cyt-b5	2.00979
				FBgn0037230	CG9780	-1.97301						FBgn0000406	Cyt-b5-r	1.81427
				FBgn0030763	CG9782	3.15863						FBgn0000411	D	2.91315
				FBgn0034860	CG9812	1.76113						FBgn0034136	DAT	1.45761
				FBgn0034903	CG9850	1.9135						FBgn0259099	DCX-EMAP	-2.64647
				FBgn0030743	CG9921	-4.44727						FBgn0034537	DMAP1	-4.30713
				FBgn0032472	CG9928	5.50893						FBgn0034136	Dat	2.58248
				FBgn0035726	CG9953	2.32947						FBgn0024804	Dbp80	-1.25449
				FBgn0035380	CG9970	-5.54134						FBgn0029067	Dd	-1.32873
				FBgn0034435	CG9975	-1.57823						FBgn0029131	Debcl	4.26743
				FBgn0039273	CG9996	-5.59014						FBgn0033744	Dh44-R2	-2.41132
				FBgn0045761	CHKov1	1.4864						FBgn0013813	Dhc98D	5.16339
				FBgn0039328	CHKov2	2.05693						FBgn0000447	Dhod	-5.58024
				FBgn0035589	CHMP2B	-5.30933						FBgn0032474	DnaJ-H	-2.25517
				FBgn0029503	CHORD	-3.71988						FBgn0011582	Dop1R1	-1.8169
				FBgn0035282	CNMa	4.6825						FBgn0266137	Dop1R2	-1.81522
				FBgn0046776	CR14033	-4.19635						FBgn0053517	Dop2R	-2.40388
				FBgn0040554	CR17025	-1.851						FBgn0027835	Dp1	1.49545
				FBgn0050055	CR30055	-1.50158						FBgn0032293	Dpy-30L1	-5.11701
				FBgn0050121	CR30121	-2.65795						FBgn0020381	Dredd	2.01548
				FBgn0051386	CR31386	-5.60285						FBgn0015664	Dref	-3.60848
				FBgn0051781	CR31781	2.68787						FBgn0278608	Dsp1	-1.18604
				FBgn0052218	CR32218	-2.0435						FBgn0283531	Duox	2.37858
				FBgn0052636	CR32636	-3.24614						FBgn0002609	E(spl)m3-HLH	6.52595
				FBgn0052690	CR32690	-4.76819						FBgn0260243	E(var)3-9	-3.33537
				FBgn0052773	CR32773	-4.06849						FBgn0051159	EF-G2	-4.23354
				FBgn0052835	CR32835	6.14847						FBgn0000559	EF2	1.77414
				FBgn0053218	CR33218	-5.59319						FBgn0026439	Eaat1	1.69449
				FBgn0053317	CR33317	-3.78						FBgn0035624	Eaf6	-3.60461
				FBgn0053797	CR33797	-4.70959						FBgn0027066	Eb1	-1.55805
				FBgn0085314	CR34285	-5.01926						FBgn0262579	Ect4	1.30009
				FBgn0058172	CR40172	7.58465						FBgn0284245	Ef1alpha48D	2.0637
				FBgn0058461	CR40461	-5.99423						FBgn0028737	Ef1beta	3.34268
				FBgn0058469	CR40469	3.12819						FBgn0029176	Ef1gamma	2.31125
				FBgn0085764	CR40668	4.28579						FBgn0024556	EfTuM	-3.39339
				FBgn0085766	CR40679	3.5398						FBgn0003731	Egfr	1.91933
				FBgn0085773	CR40766	3.48912						FBgn0005640	Eip63E	-1.40171
				FBgn0085777	CR40959	1.8042						FBgn0034433	EndoB	-1.52247
				FBgn0085807	CR41590	2.2179						FBgn0000579	Eno	1.09524
				FBgn0085828	CR42195	3.02881						FBgn0036319	Ent3	-1.98379
				FBgn0259993	CR42491	-5.84887						FBgn0040324	Ephrin	-1.29945
				FBgn0260718	CR42545	-6.45742						FBgn0266758	Esyt2	1.52324
				FBgn0261638	CR42721	-8.37049						FBgn0286783	Etf-QO	2.3105
				FBgn0261709	CR42746	-2.63039						FBgn0039225	Ets96B	3.77987
				FBgn0262353	CR43051	-1.3322						FBgn0266667	Exo70	2.89897
				FBgn0262543	CR43097	-3.37129						FBgn0013954	FK506-bp2	1.97464
				FBgn0262631	CR43148	-6.04078						FBgn0035385	FMRFaR	-2.7315
				FBgn0262681	CR43151	-3.077						FBgn0000639	Fbp1	4.63279
				FBgn0262828	CR43199	-1.31603						FBgn0034542	Fem-1	-1.13326
				FBgn0262903	CR43258	29.4492						FBgn0015222	Fer1HCH	1.19756
				FBgn0262945	CR43264	-6.42325						FBgn0266084	Fhos	1.26372
				FBgn0263325	CR43406	-2.38209						FBgn0085397	Fili	-2.77846
				FBgn0263327	CR43408	-3.09193						FBgn0010470	Fkbp14	2.17615
				FBgn0263332	CR43413	-3.22983						FBgn0034943	Fmo-1	4.79836
				FBgn0263345	CR43426	-4.84003						FBgn0083228	Frq2	-1.51213
				FBgn0263381	CR43433	-7.16865						FBgn0030327	FucT6	-2.51748
				FBgn0263382	CR43434	24.7306						FBgn0260446	GABA-B-R1	-1.73475
				FBgn0263413	CR43459	-1.09942						FBgn0035245	GC	-2.41167
				FBgn0263414	CR43460	-1.7144						FBgn0038149	GILT1	2.27296
				FBgn0263415	CR43461	4.45743						FBgn0040322	GNBP2	3.75774
				FBgn0263453	CR43476	-8.69405						FBgn0033153	Gadd45	-2.75714
				FBgn0263457	CR43480	-1.3984						FBgn0001104	Galphai	3.36615
				FBgn0263499	CR43488	-1.73738						FBgn0001123	Galphas	-1.38964
				FBgn0263503	CR43492	-6.38404						FBgn0001091	Gapdh1	2.20893
				FBgn0263504	CR43493	-2.1123						FBgn0029667	Gas8	-3.41705
				FBgn0263506	CR43495	-2.8476						FBgn0026077	Gasp	2.26929
				FBgn0263507	CR43496	-2.0863						FBgn0010225	Gel	1.79549
				FBgn0263802	CR43605	-2.13345						FBgn0036850	Gem2	-7.06426
				FBgn0263581	CR43606	-2.12421						FBgn0039580	Gfat2	3.34155
				FBgn0263582	CR43607	-2.85538						FBgn0262869	Gfrl	-1.16874
				FBgn0263583	CR43608	-5.8207						FBgn0030932	Ggt-1	5.42197
				FBgn0263584	CR43609	-3.21118						FBgn0011770	Gip	2.23846
				FBgn0263587	CR43612	-5.59343						FBgn0066114	GlcAT-I	-3.5298
				FBgn0263611	CR43620	-3.92107						FBgn0001114	Glt	2.29362
				FBgn0263615	CR43624	-8.40073						FBgn0004620	GluRIIA	5.88327
				FBgn0263662	CR43653	-4.5145						FBgn0264574	Glut1	-1.32663
				FBgn0263663	CR43654	-1.4895						FBgn0266064	GlyS	2.13691
				FBgn0263708	CR43660	-5.24555						FBgn0265191	Glycogenin	1.22783
				FBgn0263744	CR43669	-10.9815						FBgn0001125	Got2	3.1389
				FBgn0263745	CR43670	-2.59708						FBgn0013272	Gp150	2.98133
				FBgn0263843	CR43704	-4.10484						FBgn0022160	Gpo-1	1.74584
				FBgn0263872	CR43719	-3.00706						FBgn0041231	Gr68a	-3.1331
				FBgn0263975	CR43727	6.54177						FBgn0052693	Gr9a	-5.55496
				FBgn0265017	CR43751	-5.70099						FBgn0032705	Grip71	-5.09043
				FBgn0264266	CR43766	-3.7633						FBgn0026431	Grip75	-3.7748
				FBgn0264336	CR43792	-3.29138						FBgn0261278	Grp	3.49841
				FBgn0264348	CR43804	-3.93203						FBgn0001145	Gs2	2.6218
				FBgn0264350	CR43806	-2.89782						FBgn0001149	GstD1	2.04948
				FBgn0264369	CR43821	-3.99966						FBgn0027590	GstE12	2.3663
				FBgn0264374	CR43826	-2.72027						FBgn0063498	GstE2	3.29532
				FBgn0264375	CR43827	-3.52259						FBgn0063494	GstE6	4.79233
				FBgn0264376	CR43828	-2.70701						FBgn0035906	GstO2	2.91174
				FBgn0264379	CR43831	-5.35202						FBgn0010226	GstS1	2.48366
				FBgn0264380	CR43832	-4.91424						FBgn0010197	Gyc32E	-3.23747
				FBgn0264384	CR43836	-2.46787						FBgn0013973	Gycbeta100B	-1.23812
				FBgn0264427	CR43845	-1.96055						FBgn0031107	HERC2	1.81834
				FBgn0264437	CR43855	-3.39333						FBgn0011277	HLH4C	-6.43669
				FBgn0264438	CR43856	-4.2377						FBgn0038251	Hexim	-5.88468
				FBgn0264470	CR43878	-2.71914						FBgn0030900	Him	-5.29752
				FBgn0264476	CR43884	-5.40178						FBgn0010611	Hmgs	-2.50155
				FBgn0264485	CR43893	-2.75452						FBgn0029167	Hml	3.43229
				FBgn0264500	CR43899	-5.63051						FBgn0264005	Hmx	2.65775
				FBgn0264510	CR43909	-1.90943						FBgn0001208	Hn	3.16551
				FBgn0264511	CR43910	-1.6118						FBgn0014859	Hr38	-2.10173
				FBgn0264573	CR43945	-4.95966						FBgn0034012	Hr51	4.24738
				FBgn0264602	CR43951	-1.89486						FBgn0038755	Hs6st	-1.45251
				FBgn0264616	CR43956	-3.30278						FBgn0001216	Hsc70-1	2.25169
				FBgn0264674	CR43959	-1.52985						FBgn0001218	Hsc70-3	-1.97265
				FBgn0264697	CR43966	-2.38973						FBgn0033087	Hsepi	-1.66729
				FBgn0264701	CR43970	-2.45375						FBgn0001224	Hsp23	3.50445
				FBgn0264703	CR43972	-2.72475						FBgn0001225	Hsp26	-4.79344
				FBgn0264787	CR44017	-2.6648						FBgn0013278	Hsp70Bb	-3.09321
				FBgn0264788	CR44018	-2.53049						FBgn0038233	HtrA2	-4.87817
				FBgn0264789	CR44019	-1.78458						FBgn0025583	IM2	1.85795
				FBgn0264792	CR44022	-2.703						FBgn0040736	IM3	2.59698
				FBgn0264793	CR44023	-3.42919						FBgn0035023	ITP	1.53604
				FBgn0264794	CR44024	-1.63561						FBgn0026415	Idgf4	3.59663
				FBgn0264819	CR44027	-2.54738						FBgn0036046	Ilp2	-2.0713
				FBgn0264821	CR44029	-1.95853						FBgn0044050	Ilp3	-5.4314
				FBgn0264833	CR44041	-5.22423						FBgn0044049	Ilp4	-3.0185
				FBgn0264838	CR44046	-3.94286						FBgn0044048	Ilp5	-8.27296
				FBgn0264842	CR44050	-5.03559						FBgn0086613	Ino80	-2.41206
				FBgn0264843	CR44051	-3.60294						FBgn0031314	IntS14	3.88971
				FBgn0264863	CR44054	3.55886						FBgn0025830	IntS8	-1.19678
				FBgn0264864	CR44055	-3.64045						FBgn0027108	Inx2	1.51315
				FBgn0264865	CR44056	-2.1997						FBgn0027106	Inx7	-6.33386
				FBgn0264874	CR44065	-2.3402						FBgn0039879	Ir100a	-4.14583
				FBgn0264878	CR44069	-3.28564						FBgn0033515	Ir47a	-1.48559
				FBgn0264882	CR44073	-5.64345						FBgn0265141	Ir47b	-3.62328
				FBgn0264884	CR44075	-4.77847						FBgn0050125	Ir56a	-2.50915
				FBgn0264891	CR44082	-3.77583						FBgn0259194	Ir94e	4.78551
				FBgn0264901	CR44092	-1.48269						FBgn0038465	Irc	2.05728
				FBgn0264904	CR44095	2.3152						FBgn0032706	Irk3	4.92777
				FBgn0264940	CR44109	-2.09057						FBgn0010051	Itp-r83A	1.12107
				FBgn0264942	CR44111	-4.17936						FBgn0028425	JhI-21	-2.54944
				FBgn0264945	CR44114	-2.29123						FBgn0028424	JhI-26	3.40171
				FBgn0264987	CR44138	-4.48898						FBgn0010053	Jheh1	3.62408
				FBgn0264995	CR44146	-4.2065						FBgn0034405	Jheh2	3.34977
				FBgn0264999	CR44150	-5.99943						FBgn0035144	Kah	2.4697
				FBgn0265039	CR44156	-3.1496						FBgn0053182	Kdm4B	-1.36891
				FBgn0265044	CR44161	-1.73718						FBgn0038205	Kif19A	-5.70057
				FBgn0265059	CR44170	-2.97175						FBgn0039925	Kif3C	-1.62022
				FBgn0265060	CR44171	-2.96786						FBgn0004387	Klp98A	1.02075
				FBgn0265067	CR44178	-1.6794						FBgn0027259	Kmn1	6.80938
				FBgn0265076	CR44187	-2.63838						FBgn0052179	Krn	-2.57195
				FBgn0265077	CR44188	-5.60356						FBgn0041627	Ku80	-5.82248
				FBgn0265149	CR44218	-1.8793						FBgn0032850	Kua	-5.05735
				FBgn0265151	CR44220	-5.74293						FBgn0267825	L	2.52627
				FBgn0265152	CR44221	-3.22857						FBgn0027611	LM408	2.17825
				FBgn0265164	CR44233	-3.23981						FBgn0053087	LRP1	1.42128
				FBgn0265306	CR44279	-4.02785						FBgn0011638	La	-3.90158
				FBgn0265341	CR44295	-2.19039						FBgn0002526	LanA	2.86942
				FBgn0265345	CR44299	-3.89113						FBgn0267348	LanB2	3.43474
				FBgn0265346	CR44300	-2.51554						FBgn0033984	Lap1	-1.32616
				FBgn0265347	CR44301	-2.96143						FBgn0037856	Leash	-2.51589
				FBgn0265348	CR44302	-3.88214						FBgn0016675	Lectin-galC1	-4.68977
				FBgn0265366	CR44307	-3.7432						FBgn0262636	Lin29	-1.27235
				FBgn0265379	CR44320	-4.08035						FBgn0032264	Lip4	3.25603
				FBgn0265419	CR44331	-2.90487						FBgn0034381	List	-1.54249
				FBgn0265420	CR44332	-3.62565						FBgn0030608	Lsd-2	1.45872
				FBgn0265467	CR44360	-3.06324						FBgn0034962	MAN1	-2.52101
				FBgn0265511	CR44373	-2.7772						FBgn0260959	MCPH1	1.72731
				FBgn0265540	CR44390	-2.7674						FBgn0036581	MED10	-3.40271
				FBgn0265542	CR44392	-3.19313						FBgn0036811	MED11	-5.57272
				FBgn0265544	CR44394	-6.45094						FBgn0035145	MED14	-2.10862
				FBgn0265546	CR44396	-3.15635						FBgn0040020	MED21	-1.45544
				FBgn0265585	CR44412	-6.09701						FBgn0038760	MED25	-3.60305
				FBgn0265592	CR44419	-2.38533						FBgn0058263	MFS17	-1.4582
				FBgn0265658	CR44465	-5.5576						FBgn0031307	MFS3	-5.75901
				FBgn0265665	CR44472	-4.32607						FBgn0262741	MRE23	-2.39251
				FBgn0265667	CR44474	-3.96888						FBgn0030703	MSBP	1.8581
				FBgn0265685	CR44492	-3.02774						FBgn0267861	Maf1	-1.52016
				FBgn0265689	CR44496	-7.55453						FBgn0032382	Mal-B2	-1.29036
				FBgn0265691	CR44498	-3.97335						FBgn0010342	Map60	4.40948
				FBgn0265694	CR44501	-7.17115						FBgn0023549	Mct1	1.59735
				FBgn0265705	CR44512	-5.94375						FBgn0262559	Mdh2	1.60526
				FBgn0265759	CR44566	-2.41916						FBgn0004512	Mdr49	4.40563
				FBgn0265761	CR44568	5.85644						FBgn0260856	Membrin	-6.79533
				FBgn0265821	CR44610	-4.35215						FBgn0002719	Men	1.92984
				FBgn0265823	CR44612	-1.64294						FBgn0086384	Mer	2.14802
				FBgn0265873	CR44662	-3.24112						FBgn0039650	Mesh1	-18.5441
				FBgn0265928	CR44717	-4.35861						FBgn0038294	Mf	1.57948
				FBgn0265957	CR44744	-2.16389						FBgn0264695	Mhc	2.26757
				FBgn0265962	CR44749	-5.67808						FBgn0026061	Mipp1	2.72414
				FBgn0265997	CR44772	-3.42411						FBgn0002772	Mlc1	2.39826
				FBgn0266046	CR44811	-3.1192						FBgn0002773	Mlc2	2.48342
				FBgn0266072	CR44825	-3.67542						FBgn0259209	Mlp60A	2.04583
				FBgn0266086	CR44828	-5.3521						FBgn0035049	Mmp1	1.6506
				FBgn0266097	CR44834	-5.1743						FBgn0011661	Moe	2.06105
				FBgn0266142	CR44848	-3.37406						FBgn0002789	Mp20	2.12483
				FBgn0266145	CR44851	-6.91266						FBgn0264002	MsR2	-2.45812
				FBgn0266162	CR44868	-3.76139						FBgn0015766	Msr-110	2.24156
				FBgn0266167	CR44873	-6.56741						FBgn0028412	Mst33A	-5.1098
				FBgn0266168	CR44874	21.9822						FBgn0086915	Mst77F	-2.42751
				FBgn0266182	CR44888	-4.27073						FBgn0028479	Mtpalpha	3.60014
				FBgn0266205	CR44900	-1.24054						FBgn0052774	Muc4B	6.188
				FBgn0266206	CR44901	-3.23629						FBgn0033402	Myd88	1.73435
				FBgn0266251	CR44946	7.33225						FBgn0263705	Myo10A	2.12262
				FBgn0266252	CR44947	-3.19625						FBgn0004647	N	1.65714
				FBgn0266258	CR44953	-5.57352						FBgn0017566	ND75	1.73473
				FBgn0266308	CR44973	-3.84911						FBgn0266582	NDUFS3	2.14545
				FBgn0266309	CR44974	-4.15376						FBgn0027109	NPF	3.56218
				FBgn0266310	CR44975	-7.26541						FBgn0037408	NPFR	-3.8386
				FBgn0266313	CR44978	-2.65888						FBgn0261526	NT1	6.89437
				FBgn0266314	CR44979	-3.31503						FBgn0085434	NaCP60E	-1.06405
				FBgn0266348	CR44997	-1.83405						FBgn0051216	Naam	-2.93978
				FBgn0266349	CR44998	-3.71975						FBgn0015268	Nap1	1.74507
				FBgn0266356	CR45004	-2.71431						FBgn0032725	Nedd8	-6.50073
				FBgn0266378	CR45020	-6.07943						FBgn0035993	Nf-YA	-2.44954
				FBgn0266389	CR45029	-1.5366						FBgn0040297	Nhe2	-1.63712
				FBgn0266392	CR45032	-2.27745						FBgn0026402	NiPp1	3.45665
				FBgn0266394	CR45034	-5.40317						FBgn0036101	NijA	3.91691
				FBgn0266403	CR45043	-7.84439						FBgn0261514	NimA	3.70303
				FBgn0266408	CR45048	-1.78782						FBgn0024945	NitFhit	-2.49929
				FBgn0266414	CR45054	-1.33732						FBgn0083975	Nlg4	-1.21895
				FBgn0266593	CR45118	-3.80697						FBgn0010399	Nmdar1	-1.8445
				FBgn0266595	CR45120	-1.64971						FBgn0039801	Npc2h	6.17657
				FBgn0266618	CR45125	-3.95012						FBgn0287423	Nplp2	2.26014
				FBgn0266627	CR45134	-5.91411						FBgn0042201	Nplp3	3.22515
				FBgn0266629	CR45136	-3.18201						FBgn0038975	Nrx-1	-1.35266
				FBgn0266630	CR45137	-1.84387						FBgn0013997	Nrx-IV	-1.15417
				FBgn0266648	CR45155	-6.13227						FBgn0032251	Nse4	-3.99607
				FBgn0266652	CR45159	-3.30337						FBgn0038722	Nup58	-5.48811
				FBgn0266679	CR45169	-4.69356						FBgn0011280	Obp19d	2.66584
				FBgn0266690	CR45180	-2.64368						FBgn0033268	Obp44a	2.34645
				FBgn0266699	CR45189	-3.42424						FBgn0034474	Obp56g	3.39419
				FBgn0266726	CR45199	-4.47562						FBgn0030103	Obp8a	7.20111
				FBgn0266735	CR45208	-4.58089						FBgn0023508	Ocrl	1.21587
				FBgn0266744	CR45217	-1.74655						FBgn0004514	Oct-TyrR	-4.43204
				FBgn0266750	CR45223	-1.3228						FBgn0250910	Octbeta3R	-1.68466
				FBgn0266753	CR45226	-3.79338						FBgn0025360	Optix	1.67127
				FBgn0266762	CR45227	-6.52311						FBgn0034866	Or59c	-6.269
				FBgn0267793	CR45232	3.83729						FBgn0067407	Or98P	-5.77612
				FBgn0266772	CR45237	-2.58027						FBgn0039551	Or98a	-4.40032
				FBgn0266819	CR45281	-1.72426						FBgn0286788	Orc1	5.69086
				FBgn0266864	CR45325	-5.15842						FBgn0019952	Orct	-8.19869
				FBgn0266872	CR45333	-2.25097						FBgn0086365	Orct2	-3.54616
				FBgn0266886	CR45347	-1.67071						FBgn0031717	Oscillin	3.00504
				FBgn0266889	CR45350	-3.72799						FBgn0032891	Oseg5	-6.23504
				FBgn0266911	CR45371	-4.80951						FBgn0037410	Osi2	8.33221
				FBgn0266931	CR45382	-2.05077						FBgn0032015	Ostgamma	-7.23652
				FBgn0266937	CR45388	-2.75842						FBgn0033088	PGAP3	-4.64759
				FBgn0266978	CR45429	-3.67596						FBgn0032447	PICK1	-4.95377
				FBgn0266979	CR45430	-3.45101						FBgn0265190	PIG-S	-6.4363
				FBgn0266980	CR45431	-7.43815						FBgn0038201	PK1-R	3.69368
				FBgn0266985	CR45436	-3.49108						FBgn0038139	PK2-R2	-4.69642
				FBgn0267023	CR45467	-2.01352						FBgn0267698	Pak	-1.23041
				FBgn0267035	CR45479	-2.55164						FBgn0016693	Past1	1.64178
				FBgn0267036	CR45480	-3.65522						FBgn0029137	Patsas	-2.4822
				FBgn0267062	CR45506	-6.67404						FBgn0041789	Pax	1.6436
				FBgn0267100	CR45540	-5.29021						FBgn0003042	Pc	-1.65695
				FBgn0267102	CR45542	-6.02542						FBgn0003044	Pcl	-2.09466
				FBgn0267116	CR45556	-4.04718						FBgn0264815	Pde1c	-1.38572
				FBgn0267117	CR45557	-1.5627						FBgn0011693	Pdh	2.87867
				FBgn0267123	CR45563	6.61617						FBgn0286818	Pdi	2.0312
				FBgn0267181	CR45621	-2.43665						FBgn0011695	PebIII	2.46675
				FBgn0267228	CR45668	-3.4669						FBgn0267727	Pen	3.51365
				FBgn0267229	CR45669	-2.68443						FBgn0031799	Pez	2.04714
				FBgn0267230	CR45670	-3.38728						FBgn0014869	Pglym78	2.48797
				FBgn0267243	CR45683	-3.93917						FBgn0024315	Picot	2.16464
				FBgn0267244	CR45684	-4.37969						FBgn0016926	Pino	1.16787
				FBgn0267270	CR45706	-3.57183						FBgn0037737	Pnn	-2.33746
				FBgn0267272	CR45708	6.87489						FBgn0283467	Pol32	-6.59109
				FBgn0267287	CR45723	7.29562						FBgn0003132	Pp1-13C	-4.09933
				FBgn0267304	CR45740	-5.96499						FBgn0004103	Pp1-87B	1.26483
				FBgn0267322	CR45758	-1.81731						FBgn0260439	Pp2A-29B	1.0888
				FBgn0267323	CR45759	-3.24915						FBgn0025573	PpN58A	-2.69651
				FBgn0267399	CR45761	-2.64957						FBgn0003137	Ppn	1.80538
				FBgn0267400	CR45762	-3.96753						FBgn0003149	Prm	2.55261
				FBgn0267443	CR45793	-2.51146						FBgn0250746	Prosbeta7	3.87327
				FBgn0267448	CR45798	-5.99349						FBgn0261119	Prp19	-3.35585
				FBgn0267458	CR45808	-1.97425						FBgn0033520	Prx2540-1	3.31874
				FBgn0267461	CR45811	-1.6611						FBgn0261243	Psa	1.71502
				FBgn0267470	CR45820	-1.73927						FBgn0261976	Psf2	5.97901
				FBgn0267471	CR45821	-2.4333						FBgn0026379	Pten	-1.50683
				FBgn0267472	CR45822	-4.6634						FBgn0267486	Ptp36E	-1.17829
				FBgn0267475	CR45825	-1.79405						FBgn0034085	Ptp52F	6.48956
				FBgn0267480	CR45830	-5.14965						FBgn0003162	Pu	1.81035
				FBgn0267482	CR45832	-5.39512						FBgn0004577	Pxd	3.73523
				FBgn0267485	CR45835	-5.81238						FBgn0065098	RNaseMRP:RNA	4.73501
				FBgn0267526	CR45866	-4.95443						FBgn0004842	RYa-R	-4.09268
				FBgn0267536	CR45876	-3.56123						FBgn0015286	Rala	-1.36027
				FBgn0267537	CR45877	-5.71554						FBgn0039110	RanBP3	3.11021
				FBgn0267538	CR45878	-3.92098						FBgn0038128	Ravus	-5.78401
				FBgn0267540	CR45880	-5.63957						FBgn0261064	Rbsn-5	-7.42411
				FBgn0267541	CR45881	-1.90047						FBgn0036463	Reck	1.5694
				FBgn0267542	CR45882	-1.88616						FBgn0015801	Reg-5	2.3283
				FBgn0267544	CR45884	-3.91877						FBgn0014018	Rel	1.94576
				FBgn0267558	CR45898	-4.97609						FBgn0026378	Rep	-6.01468
				FBgn0267561	CR45901	-5.01181						FBgn0011829	Ret	2.93164
				FBgn0267563	CR45903	-5.19767						FBgn0260985	RfC4	-5.74752
				FBgn0267564	CR45904	-3.14586						FBgn0020379	Rfx	-1.0521
				FBgn0267567	CR45907	-4.98983						FBgn0085419	Rgk2	1.34144
				FBgn0267570	CR45910	-1.20085						FBgn0003249	Rh3	3.61534
				FBgn0267571	CR45911	-2.76386						FBgn0014019	Rh5	2.67567
				FBgn0267576	CR45916	-2.26523						FBgn0041191	Rheb	2.13073
				FBgn0267579	CR45919	-3.06196						FBgn0039883	RhoGAP100F	-1.33311
				FBgn0267582	CR45922	-2.39973						FBgn0023172	RhoGEF2	1.08151
				FBgn0267603	CR45941	-1.57622						FBgn0014380	RhoL	3.42205
				FBgn0267619	CR45957	-2.36558						FBgn0053547	Rim	-1.3894
				FBgn0267621	CR45959	-2.58249						FBgn0039152	Rootletin	-2.86698
				FBgn0267622	CR45960	-5.43039						FBgn0004574	Rop	-1.26444
				FBgn0267623	CR45961	-2.90044						FBgn0010407	Ror	-4.11888
				FBgn0267624	CR45962	-2.11958						FBgn0005649	Rox8	1.15309
				FBgn0267626	CR45964	-1.96227						FBgn0024733	RpL10	1.44198
				FBgn0267627	CR45965	-2.42345						FBgn0036213	RpL10Ab	1.96536
				FBgn0267628	CR45966	-4.51873						FBgn0034968	RpL12	2.63251
				FBgn0267629	CR45967	-6.48304						FBgn0037351	RpL13A	2.16644
				FBgn0267638	CR45976	-2.12713						FBgn0017579	RpL14	3.13407
				FBgn0267653	CR45991	-5.18194						FBgn0028697	RpL15	1.53841
				FBgn0267655	CR45993	-3.61391						FBgn0035753	RpL18	3.25624
				FBgn0267656	CR45994	-1.47992						FBgn0010409	RpL18A	2.61686
				FBgn0267666	CR46004	-1.85796						FBgn0032518	RpL24	1.94343
				FBgn0267671	CR46007	-3.93685						FBgn0036825	RpL26	3.59269
				FBgn0267673	CR46009	-4.01771						FBgn0039359	RpL27	3.04589
				FBgn0267674	CR46010	-2.2518						FBgn0285948	RpL27A	2.56352
				FBgn0267680	CR46016	-2.7521						FBgn0031980	RpL36A	3.00686
				FBgn0267684	CR46020	-4.21463						FBgn0261608	RpL37A	2.49532
				FBgn0267686	CR46022	-7.17233						FBgn0003941	RpL40	1.90939
				FBgn0267687	CR46023	-3.32046						FBgn0066084	RpL41	3.16321
				FBgn0267693	CR46029	-5.98335						FBgn0064225	RpL5	1.48101
				FBgn0267694	CR46030	-3.50731						FBgn0039857	RpL6	2.19469
				FBgn0267697	CR46033	3.4961						FBgn0005593	RpL7	1.88034
				FBgn0267702	CR46035	-1.99697						FBgn0002593	RpLP1	2.75349
				FBgn0267703	CR46036	-2.84305						FBgn0003274	RpLP2	4.32116
				FBgn0267709	CR46042	-6.31088						FBgn0027494	RpS10a	-5.29778
				FBgn0267710	CR46043	-3.79544						FBgn0033699	RpS11	1.81397
				FBgn0267722	CR46055	-5.71873						FBgn0286213	RpS12	2.86233
				FBgn0267723	CR46056	-2.98895						FBgn0010265	RpS13	1.93198
				FBgn0267733	CR46064	-4.09569						FBgn0010198	RpS15Aa	2.18908
				FBgn0267735	CR46066	-2.41289						FBgn0010411	RpS18	2.73825
				FBgn0267748	CR46079	-6.30449						FBgn0010412	RpS19a	1.79492
				FBgn0267753	CR46084	-2.25016						FBgn0019936	RpS20	4.03631
				FBgn0267775	CR46106	-3.39663						FBgn0033912	RpS23	3.6234
				FBgn0267781	CR46112	-2.1259						FBgn0039300	RpS27	1.97197
				FBgn0267783	CR46114	-5.42568						FBgn0261599	RpS29	1.60782
				FBgn0267785	CR46116	-5.0705						FBgn0002622	RpS3	1.49657
				FBgn0267786	CR46117	-4.79394						FBgn0017545	RpS3A	1.34892
				FBgn0032210	CYLD	2.21592						FBgn0039757	RpS7	1.88321
				FBgn0263006	Ca-P60A	1.52653						FBgn0015805	Rpd3	-2.26706
				FBgn0264607	CaMKII	-1.11505						FBgn0033886	Rpn13	1.86641
				FBgn0037963	Cad87A	1.33881						FBgn0028692	Rpn2	1.94512
				FBgn0010015	CanA1	2.76181						FBgn0028691	Rpn9	1.82574
				FBgn0051989	Cap-D3	-2.93741						FBgn0083981	RunxA	-2.52515
				FBgn0000261	Cat	2.77936						FBgn0020617	Rx	2.80222
				FBgn0052183	Ccn	-1.41127						FBgn0052351	S-Lap2	2.84385
				FBgn0004783	Ccp84Aa	5.68377						FBgn0035298	SCOT	5.75069
				FBgn0004782	Ccp84Ab	5.04651						FBgn0029761	SK	-1.46602
				FBgn0052499	Cda4	2.1223						FBgn0031998	SLC5A11	1.67603
				FBgn0004107	Cdk2	-2.49438						FBgn0263236	SP1029	3.25787
				FBgn0016131	Cdk4	2.53275						FBgn0035710	SP1173	2.6706
				FBgn0013762	Cdk5	-3.90754						FBgn0034070	SP2353	-1.43284
				FBgn0028509	CenG1A	-1.05622						FBgn0033785	Sans	8.71344
				FBgn0036480	Cep135	-4.14338						FBgn0000416	Sap-r	1.55676
				FBgn0000299	Cg25C	3.55801						FBgn0038947	Sar1	1.44063
				FBgn0000319	Chc	1.17611						FBgn0026369	Sara	1.72975
				FBgn0035499	Chd64	1.7587						FBgn0003330	Sce	2.88134
				FBgn0067311	CheB38b	-5.10431						FBgn0032013	Scgalpha	-2.67944
				FBgn0066293	CheB42b	-4.47484						FBgn0030350	SelG	3.86871
				FBgn0261294	CheB74a	-4.23122						FBgn0019929	Ser7	4.28052
				FBgn0029913	Cht11	-4.37061						FBgn0014879	Set	2.77026
				FBgn0022702	Cht2	2.9722						FBgn0003372	Sgs1	2.87105
				FBgn0038180	Cht5	3.41413						FBgn0003380	Sh	-1.55101
				FBgn0263132	Cht6	2.06306						FBgn0035772	Sh3beta	1.50492
				FBgn0035398	Cht7	3.52054						FBgn0262593	Shab	-1.2494
				FBgn0033972	Ciao1	-4.06884						FBgn0003386	Shaw	-1.33166
				FBgn0034558	Cib2	-6.29778						FBgn0015296	Shc	-2.64822
				FBgn0015024	CkIalpha	1.27273						FBgn0010620	Sip1	2.13881
				FBgn0033755	ClC-b	-1.84677						FBgn0037802	Sirt6	-6.04987
				FBgn0052251	Claspin	5.2373						FBgn0031971	Sirup	2.64161
				FBgn0287234	Clect27	1.28069						FBgn0035968	Slc45-1	3.64224
				FBgn0013770	Cp1	1.70947						FBgn0264978	Slh	2.18015
				FBgn0014465	Cp7Fb	3.23719						FBgn0024728	Slip1	-1.20526
				FBgn0261714	Cpn	2.85539						FBgn0034913	Snap29	2.40612
				FBgn0015623	Cpr	2.36455						FBgn0265192	Snp	2.44856
				FBgn0039805	Cpr100A	3.27201						FBgn0051755	SoYb	4.57516
				FBgn0030398	Cpr11B	-2.38253						FBgn0041184	Socs36E	-1.30741
				FBgn0033602	Cpr47Ee	3.62233						FBgn0003462	Sod	2.63234
				FBgn0033603	Cpr47Ef	3.51328						FBgn0033631	Sod3	2.79043
				FBgn0033728	Cpr49Ae	3.53423						FBgn0024289	Sodh-1	2.80247
				FBgn0033731	Cpr49Ah	7.85074						FBgn0022359	Sodh-2	5.65867
				FBgn0035281	Cpr62Bc	2.63279						FBgn0024288	Sox100B	8.59546
				FBgn0035513	Cpr64Ad	-5.2584						FBgn0053329	Sp212	3.75183
				FBgn0036619	Cpr72Ec	3.51514						FBgn0039172	Spase22-23	-4.48296
				FBgn0036880	Cpr76Bc	3.82186						FBgn0030306	Spase25	2.98579
				FBgn0036881	Cpr76Bd	2.71904						FBgn0031549	Spindly	-6.30731
				FBgn0038819	Cpr92F	2.92082						FBgn0083141	Spn28B	8.67474
				FBgn0039480	Cpr97Ea	2.22325						FBgn0028988	Spn42Dd	6.17798
				FBgn0039481	Cpr97Eb	2.99602						FBgn0052203	Spn75F	-3.14309
				FBgn0025864	Crag	1.00037						FBgn0028984	Spn88Ea	4.14299
				FBgn0025680	Cry	2.87456						FBgn0011509	SrpRbeta	-6.9439
				FBgn0013767	Crz	3.8307						FBgn0039349	Ssadh	2.66831
				FBgn0030521	CtsB1	1.76603						FBgn0031054	Ssu72	-2.33327
				FBgn0004432	Cyp1	1.51645						FBgn0265045	Strn-Mlck	2.2497
				FBgn0038681	Cyp12a4	1.52203						FBgn0038504	Sur-8	-1.9405
				FBgn0038680	Cyp12a5	4.22571						FBgn0019925	Surf4	2.36202
				FBgn0010383	Cyp18a1	3.16533						FBgn0034709	Swim	2.50232
				FBgn0028940	Cyp28a5	2.78609						FBgn0053094	Synd	1.40168
				FBgn0031689	Cyp28d1	2.70162						FBgn0028399	TMS1	1.36005
				FBgn0031688	Cyp28d2	-2.26963						FBgn0086358	Tab2	1.74328
				FBgn0001992	Cyp303a1	-2.7959						FBgn0033902	Tango7	2.41796
				FBgn0036778	Cyp312a1	3.30582						FBgn0021795	Tapdelta	2.30103
				FBgn0033982	Cyp317a1	2.94953						FBgn0243586	Tb	-3.09834
				FBgn0033524	Cyp49a1	-1.78999						FBgn0036450	Tdrd3	2.62019
				FBgn0031693	Cyp4ac1	-2.21184						FBgn0037766	Teh1	-2.0093
				FBgn0031695	Cyp4ac3	-3.40337						FBgn0035504	Teh4	-1.75694
				FBgn0031925	Cyp4d21	2.53352						FBgn0041182	Tep2	1.82814
				FBgn0014469	Cyp4e2	2.81578						FBgn0041181	Tep3	3.1718
				FBgn0030304	Cyp4g15	1.91136						FBgn0041180	Tep4	2.25889
				FBgn0033395	Cyp4p2	-3.76779						FBgn0023479	Tequila	1.82796
				FBgn0033397	Cyp4p3	-3.17082						FBgn0013347	TfIIA-S	1.64271
				FBgn0030615	Cyp4s3	-3.52567						FBgn0031975	Tg	5.02693
				FBgn0033978	Cyp6a23	4.40489						FBgn0011722	Tig	2.12244
				FBgn0038194	Cyp6d5	1.42905						FBgn0025879	Timp	1.98797
				FBgn0041336	Cyp6t2Psi	-2.08009						FBgn0037976	Tk	4.62737
				FBgn0033065	Cyp6w1	2.63326						FBgn0004117	Tm2	2.13948
				FBgn0033775	Cyp9h1	5.25201						FBgn0040268	Top3alpha	4.49217
				FBgn0004629	Cys	3.10537						FBgn0025615	Torsin	-5.90307
				FBgn0264294	Cyt-b5	2.10496						FBgn0044811	TotF	-6.89821
				FBgn0000406	Cyt-b5-r	2.12986						FBgn0037852	Tpc1	-2.12647
				FBgn0284248	Cyt-c-p	1.13067						FBgn0031692	TpnC25D	3.20416
				FBgn0000411	D	2.0282						FBgn0010424	TpnC73F	3.10489
				FBgn0027490	D12	-3.79838						FBgn0020370	TppII	1.8169
				FBgn0259099	DCX-EMAP	-2.68048						FBgn0027560	Tps1	2.69674
				FBgn0262619	DNA-ligI	-5.40179						FBgn0038327	Trax	-6.44361
				FBgn0263600	DNApol-delta	-4.92129						FBgn0050035	Tret1-1	1.35261
				FBgn0034136	Dat	2.06749						FBgn0085410	TrissinR	-2.96088
				FBgn0010387	Dbi	3.45655						FBgn0031456	Trn-SR	-3.14342
				FBgn0024804	Dbp80	-1.60053						FBgn0035934	TrpA1	4.28079
				FBgn0010501	Dcp-1	-2.22406						FBgn0032593	Trpgamma	-3.02855
				FBgn0053531	Ddr	-1.35089						FBgn0037170	Trxr-2	-3.42719
				FBgn0029131	Debcl	3.92751						FBgn0022355	Tsf1	4.30291
				FBgn0086687	Desat1	1.57555						FBgn0031850	Tsp	2.42532
				FBgn0012344	Dh44	3.25488						FBgn0029506	Tsp42Ee	1.62954
				FBgn0261797	Dhc64C	1.22224						FBgn0033134	Tsp42El	2.39999
				FBgn0013813	Dhc98D	3.76647						FBgn0029170	TwdlT	2.61336
				FBgn0036808	Dic4	8.40214						FBgn0052569	TwdlZ	-6.19273
				FBgn0000454	Dip-B	2.54864						FBgn0027780	U26	-3.15737
				FBgn0011582	Dop1R1	-1.51376						FBgn0053505	U3-55K	-19.878
				FBgn0053517	Dop2R	-2.15613						FBgn0086691	UK114	4.83713
				FBgn0027835	Dp1	2.02334						FBgn0016756	Ubp64E	1.22409
				FBgn0033188	Drat	1.17592						FBgn0010288	Uch	4.04401
				FBgn0020381	Dredd	2.38335						FBgn0039226	Ude	4.34869
				FBgn0015664	Dref	-1.96083						FBgn0040261	Ugt36Bb	7.4566
				FBgn0010388	Dro	7.15723						FBgn0040260	Ugt36Bc	2.99671
				FBgn0033159	Dscam1	-1.17593						FBgn0040259	Ugt86Da	3.15198
				FBgn0278608	Dsp1	-1.29665						FBgn0045800	Uhg1	-2.5979
				FBgn0016930	Dyrk2	1.14096						FBgn0053519	Unc-89	2.24668
				FBgn0002609	E(spl)m3-HLH	5.59779						FBgn0030354	Upf1	1.33732
				FBgn0024371	E2f2	-2.1447						FBgn0031424	VGlut	1.33652
				FBgn0008646	E5	3.14683						FBgn0035103	Vdup1	3.63649
				FBgn0000559	EF2	1.57006						FBgn0040377	Vha36-3	4.239
				FBgn0038874	ETHR	1.83136						FBgn0263598	Vha68-2	2.40765
				FBgn0026439	Eaat1	1.56414						FBgn0053117	Victoria	-7.67917
				FBgn0262579	Ect4	1.19853						FBgn0004397	Vinc	3.03342
				FBgn0284245	Ef1alpha48D	2.15623						FBgn0014076	Vm32E	-5.41878
				FBgn0028737	Ef1beta	3.13972						FBgn0037231	Vps24	-3.04978
				FBgn0029176	Ef1gamma	2.30006						FBgn0036740	Vps60	-2.25767
				FBgn0005640	Eip63E	-1.48329						FBgn0263511	Vsx1	2.58942
				FBgn0004865	Eip78C	-1.5149						FBgn0011737	Wee1	-1.98476
				FBgn0013949	Ela	3.962						FBgn0031902	Wnt6	4.68371
				FBgn0039066	EloA	-1.28026						FBgn0046685	Wsck	-2.06669
				FBgn0023212	EloB	2.49642						FBgn0004832	Xpac	-6.27702
				FBgn0037926	Elp1	-2.10714						FBgn0032321	YL-1	-2.64827
				FBgn0034433	EndoB	-1.39561						FBgn0026749	Yippee	-3.30348
				FBgn0028515	EndoGI	2.35301						FBgn0004045	Yp1	2.03143
				FBgn0030597	Eo	-2.32853						FBgn0005391	Yp2	2.55607
				FBgn0040324	Ephrin	-1.12105						FBgn0004047	Yp3	2.22562
				FBgn0000592	Est-6	3.15508						FBgn0052685	ZAP3	1.1915
				FBgn0286783	Etf-QO	1.83709						FBgn0035917	Zasp66	2.31931
				FBgn0013954	FK506-bp2	1.93085						FBgn0036044	Zasp67	-1.58659
				FBgn0000715	FMRFa	4.4305						FBgn0036461	Zip71B	2.4242
				FBgn0035385	FMRFaR	-1.54111						FBgn0038412	Zip89B	5.94446
				FBgn0038827	Fancd2	-2.5078						FBgn0263603	Zn72D	-1.36188
				FBgn0000639	Fbp1	3.13669						FBgn0025693	ZnT41F	-2.37496
				FBgn0015222	Fer1HCH	1.76077						FBgn0033762	ZnT49B	2.41636
				FBgn0263278	Fic	-2.85145						FBgn0037875	ZnT86D	4.14449
				FBgn0085397	Fili	-1.3874						FBgn0004057	Zw	7.40325
				FBgn0033079	Fmo-2	2.59749						FBgn0264442	ab	-1.36196
				FBgn0083228	Frq2	-1.52278						FBgn0000063	ald	-5.2333
				FBgn0260446	GABA-B-R1	-1.34408						FBgn0010215	alpha-Cat	-1.16373
				FBgn0035245	GC	-2.0634						FBgn0015569	alpha-Est10	2.71375
				FBgn0038149	GILT1	1.72147						FBgn0015575	alpha-Est7	3.24492
				FBgn0040322	GNBP2	3.76361						FBgn0000097	aop	1.69799
				FBgn0027790	GV1	1.75321						FBgn0031458	aph-1	-4.75468
				FBgn0001089	Gal	6.35904						FBgn0028646	aralar1	1.132
				FBgn0034025	GalNAc-T1	1.30211						FBgn0000114	aret	-1.02839
				FBgn0010223	Galphaf	3.22703						FBgn0025186	ari-2	-1.17107
				FBgn0001104	Galphai	2.36352						FBgn0041164	armi	-4.96962
				FBgn0004435	Galphaq	1.17052						FBgn0261004	asl	-5.64806
				FBgn0001091	Gapdh1	1.92003						FBgn0034793	asrij	-5.39624
				FBgn0029667	Gas8	-5.16456						FBgn0032422	atilla	1.93195
				FBgn0026077	Gasp	1.86365						FBgn0034724	babos	1.89276
				FBgn0010225	Gel	2.0817						FBgn0031977	baf	-6.07834
				FBgn0262869	Gfrl	-1.21019						FBgn0087007	bbg	1.90424
				FBgn0066114	GlcAT-I	-2.76288						FBgn0053179	beat-IIIb	-1.36913
				FBgn0036144	GlcAT-P	-1.35004						FBgn0032629	beat-IIIc	-1.36185
				FBgn0038934	Gld2	-1.26419						FBgn0039089	beat-IV	-1.5149
				FBgn0001114	Glt	2.90298						FBgn0028645	beat-Ib	-1.39054
				FBgn0051201	GluRIIE	-2.23039						FBgn0039584	beat-VI	-1.13351
				FBgn0264574	Glut1	-1.25709						FBgn0038087	beat-Va	-1.9197
				FBgn0004507	GlyP	1.72265						FBgn0038092	beat-Vb	-1.60942
				FBgn0266064	GlyS	1.52707						FBgn0038084	beat-Vc	-1.93257
				FBgn0001125	Got2	2.42288						FBgn0025724	beta'COP	2.26626
				FBgn0013272	Gp150	2.74374						FBgn0250788	beta-Spec	1.19431
				FBgn0063368	Gpb5	-3.45663						FBgn0003888	betaTub60D	4.12559
				FBgn0260798	Gprk1	-2.05374						FBgn0027348	bgm	2.97037
				FBgn0041242	Gr47a	-2.0605						FBgn0027660	blot	1.66279
				FBgn0052693	Gr9a	-7.06425						FBgn0283709	blue	-3.08951
				FBgn0026432	Grip163	-1.49337						FBgn0011211	blw	1.99015
				FBgn0001145	Gs2	2.33628						FBgn0001090	bnb	1.76656
				FBgn0001149	GstD1	1.61382						FBgn0050362	boly	-3.25459
				FBgn0063498	GstE2	4.6104						FBgn0260942	bond	2.46439
				FBgn0037696	GstZ1	-2.74877						FBgn0004893	bowl	1.89634
				FBgn0037697	GstZ2	-1.18308						FBgn0010300	brat	-1.62531
				FBgn0010197	Gyc32E	-3.49243						FBgn0000529	bsh	-5.77764
				FBgn0001170	H2.0	4.00475						FBgn0005666	bt	2.12335
				FBgn0031107	HERC2	1.71879						FBgn0266756	btsz	1.37396
				FBgn0040318	HGTX	2.83918						FBgn0023096	btv	-3.28167
				FBgn0011277	HLH4C	-6.56925						FBgn0031150	bves	-1.4454
				FBgn0046706	Haspin	-1.97867						FBgn0011723	byn	-3.52886
				FBgn0041629	Hexo2	3.02873						FBgn0010292	bys	3.37505
				FBgn0027788	Hey	5.86556						FBgn0040235	c12.1	-5.99223
				FBgn0050147	Hil	1.73971						FBgn0263111	cac	-1.28072
				FBgn0013981	His4r	1.3134						FBgn0031114	cactin	-5.33437
				FBgn0263782	Hmgcr	1.70553						FBgn0017414	cag	-6.42242
				FBgn0029167	Hml	3.84845						FBgn0040233	cana	3.00615
				FBgn0001208	Hn	2.45171						FBgn0000256	capu	-1.74204
				FBgn0037382	Hpr1	-3.80265						FBgn0015919	caup	-1.56962
				FBgn0014859	Hr38	-1.21722						FBgn0263258	chas	1.80429
				FBgn0001216	Hsc70-1	3.07955						FBgn0014141	cher	2.71731
				FBgn0266599	Hsc70-4	1.62381						FBgn0015371	chn	-1.44128
				FBgn0001224	Hsp23	4.0067						FBgn0267435	chp	2.65141
				FBgn0013278	Hsp70Bb	-3.94479						FBgn0000326	clt	-5.92118
				FBgn0001234	Hsromega	-2.41224						FBgn0041160	comm2	3.4464
				FBgn0038233	HtrA2	-6.38843						FBgn0259236	comm3	-5.02273
				FBgn0028374	Hug	-3.54594						FBgn0010434	cora	1.14156
				FBgn0026417	Hus1-like	-2.5135						FBgn0036198	crim	-6.54227
				FBgn0261624	I-3	-2.7767						FBgn0000394	cv	3.11405
				FBgn0031294	IA-2	1.60112						FBgn0265048	cv-d	2.2316
				FBgn0025583	IM2	1.6654						FBgn0039286	dan	-5.29075
				FBgn0040736	IM3	2.80627						FBgn0039283	danr	-4.06926
				FBgn0035023	ITP	1.70465						FBgn0010316	dap	2.13833
				FBgn0038860	Ice2	-7.12712						unknown ID	???-01	8.31263
				FBgn0020416	Idgf1	2.31047						FBgn0086898	dgo	3.82639
				FBgn0020415	Idgf2	1.99467						FBgn0030891	dik	-2.95021
				FBgn0026415	Idgf4	3.33454						FBgn0000459	disco	2.03645
				FBgn0044049	Ilp4	-6.16158						FBgn0024510	dlt	-2.02126
				FBgn0044048	Ilp5	-5.01657						FBgn0030477	dmrt11E	-6.43756
				FBgn0039139	Ime4	-4.24611						FBgn0043903	dome	1.3239
				FBgn0001253	ImpE1	4.691						FBab0000112	dp	1.66681
				FBgn0001255	ImpE3	-2.60922						FBgn0053202	dpr11	-1.16849
				FBgn0001257	ImpL2	2.18931						FBgn0037993	dpr15	-1.60443
				FBgn0001258	ImpL3	-3.76191						FBgn0032233	dpr19	-1.28033
				FBgn0039459	IntS12	8.10206						FBgn0040823	dpr6	-2.60133
				FBgn0086359	Invadolysin	1.05819						FBgn0053481	dpr7	-1.7593
				FBgn0027108	Inx2	1.41969						FBgn0024244	drm	3.16143
				FBgn0025366	Ip259	2.26561						FBgn0284247	ds	1.88626
				FBgn0030187	Ipod	-5.03072						FBgn0066365	dyl	6.18381
				FBgn0031209	Ir21a	-2.67638						FBgn0040228	dyn-p25	-6.77317
				FBgn0031634	Ir25a	4.84843						FBgn0000527	e	3.5487
				FBgn0033515	Ir47a	-2.82224						FBgn0034237	eIF3-S9	2.38485
				FBgn0033651	Ir48c	-4.32623						FBgn0037573	eIF4AIII	-2.97163
				FBgn0033997	Ir51a	-6.1483						FBgn0000535	eag	-1.19701
				FBgn0050081	Ir51b	-4.50923						FBgn0000542	ec	1.8179
				FBgn0050125	Ir56a	-3.39223						FBgn0010435	emp	2.69589
				FBgn0259215	Ir93a	-4.89361						FBgn0000576	ems	3.89978
				FBgn0038465	Irc	2.00501						FBgn0034975	enok	1.10864
				FBgn0261984	Ire1	-1.26321						FBgn0004583	ex	1.71711
				FBgn0039081	Irk2	1.74458						FBgn0000615	exu	4.45166
				FBgn0010395	Itgbetanu	-4.38607						FBgn0000320	eya	-1.5368
				FBgn0259682	Jabba	1.82466						FBgn0262111	f	3.92209
				FBgn0040308	Jafrac2	3.94292						FBgn0037913	fabp	2.85836
				FBgn0028424	JhI-26	3.11124						FBgn0033859	fand	2.33656
				FBgn0010053	Jheh1	3.07628						FBgn0032820	fbp	3.01993
				FBgn0034405	Jheh2	3.39513						FBgn0032773	fon	1.84703
				FBgn0033494	KCNQ	-2.62106						FBgn0053556	form3	1.47748
				FBgn0035144	Kah	2.67923						FBgn0051774	fred	-1.34164
				FBgn0039155	Kal1	2.6671						FBgn0005390	fs(1)M3	7.13786
				FBgn0033233	Kdm4A	-2.59992						FBgn0001075	ft	2.37515
				FBgn0053182	Kdm4B	-1.2018						FBgn0001083	fw	4.12005
				FBgn0038475	Keap1	-1.93441						FBgn0027343	fz3	-3.7504
				FBgn0038205	Kif19A	-8.48041						FBgn0031213	galectin	-1.23522
				FBgn0039925	Kif3C	-1.28968						FBgn0005695	gcl	2.48199
				FBgn0010235	Klc	-1.513						FBgn0052227	gogo	-2.06787
				FBgn0032850	Kua	-3.33014						FBgn0004919	gol	-1.17217
				FBgn0039688	Kul	1.0219						FBgn0024232	gprs	-1.13775
				FBgn0267825	L	2.41272						FBgn0001133	grau	-4.57135
				FBgn0035610	LKR	2.03006						FBgn0001137	grk	3.12436
				FBgn0027611	LM408	2.60312						FBgn0001138	grn	-1.74829
				FBgn0002526	LanA	3.5042						FBgn0045852	ham	-4.32718
				FBgn0261800	LanB1	2.65201						FBgn0038842	hdly	-1.85498
				FBgn0267348	LanB2	3.42555						FBgn0040211	hgo	3.54092
				FBgn0000464	Lar	-1.05234						FBgn0010114	hig	-1.08377
				FBgn0037856	Leash	-2.24382						FBgn0261434	hkb	-4.54579
				FBgn0016675	Lectin-galC1	-2.95024						FBgn0038607	hmw	-6.92752
				FBgn0032264	Lip4	2.50133						FBgn0035160	hng3	4.01584
				FBgn0017581	Lk6	1.39437						FBgn0010389	htl	2.80594
				FBgn0030608	Lsd-2	1.47623						FBgn0001250	if	2.91188
				FBgn0002563	Lsp1beta	3.32246						FBgn0001263	inaD	2.77057
				FBgn0038578	MED17	-5.41946						FBgn0260812	inaF-D	-3.2646
				FBgn0035149	MED30	-4.63167						FBgn0028371	jbug	2.3752
				FBgn0035357	MEP-1	-2.66324						FBgn0031652	jet	-2.87604
				FBgn0043070	MESK2	-1.11916						FBgn0015396	jumu	-1.83271
				FBgn0058263	MFS17	-1.83616						FBgn0001296	kar	1.64005
				FBgn0036333	MICAL-like	-1.81762						FBgn0261955	kdn	2.15888
				FBgn0267861	Maf1	-1.26058						FBgn0031016	kek5	1.509
				FBgn0050359	Mal-A5	2.33506						FBgn0011236	ken	3.48278
				FBgn0032381	Mal-B1	-2.81444						FBgn0028369	kirre	-1.61918
				FBgn0032382	Mal-B2	-1.00558						FBgn0001311	kkv	3.93039
				FBgn0034282	Mapmodulin	1.21332						FBgn0017590	klg	-1.52002
				FBgn0029870	Marf	1.25997						FBgn0001320	kni	3.96659
				FBgn0261286	Mat89Ba	1.68484						FBgn0015402	ksr	-1.72285
				FBgn0020633	Mcm7	6.37071						FBgn0004167	kst	2.31775
				FBgn0023549	Mct1	1.29537						FBgn0015721	ktub	-1.94
				FBgn0262559	Mdh2	1.7028						FBgn0038476	kuk	2.37889
				FBgn0004512	Mdr49	3.89405						FBgn0027291	l(1)G0156	1.49027
				FBgn0004513	Mdr65	3.01495						FBgn0028341	l(1)G0232	-1.54926
				FBgn0265140	Meltrin	-1.45862						FBgn0028325	l(1)G0334	2.5135
				FBgn0002719	Men	1.48244						FBgn0010482	l(2)01289	1.87269
				FBgn0086384	Mer	1.90111						FBgn0010549	l(2)03659	7.50183
				FBgn0038294	Mf	1.5241						FBgn0010651	l(2)08717	2.76822
				FBgn0030731	Mfe2	1.66195						FBgn0086446	l(2)37Ce	-4.07961
				FBgn0264695	Mhc	2.40898						FBgn0267365	l(2)SH0834	-2.94657
				FBgn0036713	Mip	3.46712						FBgn0002121	l(2)gl	1.59663
				FBgn0002772	Mlc1	2.69186						FBgn0263607	l(3)72Dp	-1.83294
				FBgn0002773	Mlc2	3.00003						FBgn0263608	l(3)72Dr	4.0263
				FBgn0259209	Mlp60A	2.06129						FBgn0002440	l(3)mbn	4.48677
				FBgn0014863	Mlp84B	1.30663						FBgn0265276	l(3)neo38	-1.2332
				FBgn0035049	Mmp1	2.5887						FBgn0286203	laccase2	1.60853
				FBgn0011661	Moe	1.76362						FBgn0016031	lama	2.93051
				FBgn0002789	Mp20	2.33313						FBgn0040102	lectin-24Db	-6.87207
				FBgn0038662	Mpc1	1.81684						FBgn0040099	lectin-28C	-5.68852
				FBgn0026409	Mpcp	1.02871						FBgn0053532	lectin-37Da	-3.64144
				FBgn0263316	Mrp4	2.17322						FBgn0032230	lft	3.58928
				FBgn0264002	MsR2	-3.2051						FBgn0033855	link	-5.30123
				FBgn0043025	Msi	-4.18668						FBgn0002566	lt	-1.48348
				FBgn0015766	Msr-110	1.94128						FBgn0002567	ltd	2.27212
				FBgn0028412	Mst33A	-1.45177						FBgn0268063	ltl	2.36969
				FBgn0034215	Mtap	3.33956						FBgn0002576	lz	-3.51575
				FBgn0039532	Mtl	1.38008						FBgn0038488	m-cup	-2.20169
				FBgn0262146	MtnE	-5.31803						FBgn0019985	mGluR	-1.37505
				FBgn0266369	Mtp	2.83102						FBgn0026741	mRpL18	-6.92297
				FBgn0028479	Mtpalpha	2.82086						FBgn0036335	mRpL20	-5.89542
				FBgn0033402	Myd88	1.56965						FBgn0030552	mRpL38	2.72843
				FBgn0263705	Myo10A	1.24546						FBgn0036462	mRpL39	-7.11032
				FBgn0039157	Myo95E	-1.48229						FBgn0032053	mRpL51	-6.03312
				FBgn0004647	N	1.79656						FBgn0038678	mRpL55	-6.0539
				FBgn0017567	ND23	2.24733						FBgn0038307	mRpS10	-5.4251
				FBgn0019957	ND42	2.11874						FBgn0051450	mRpS18A	-6.01535
				FBgn0017566	ND75	2.10327						FBgn0038426	mRpS33	-6.00756
				FBgn0037408	NPFR	-4.23399						FBgn0037529	mRpS9	-3.41029
				FBgn0024947	NTPase	1.17177						FBgn0034641	mahj	1.30556
				FBgn0015268	Nap1	2.64933						FBgn0265487	mbl	-1.36418
				FBgn0036279	Ncc69	1.24956						FBgn0002709	mei-218	-5.0684
				FBgn0026403	Ndg	1.42408						FBgn0002707	mei-9	-4.50076
				FBgn0017430	Nelf-E	-2.7714						FBgn0250820	meigo	-2.96119
				FBgn0038818	Nep4	2.4846						FBgn0023001	melt	2.89125
				FBgn0015774	NetB	1.39459						FBgn0004228	mex1	9.18915
				FBgn0035993	Nf-YA	-2.53433						FBgn0039851	mey	4.44014
				FBgn0263390	Nha2	2.73063						FBgn0260745	mfas	1.73608
				FBgn0040297	Nhe2	-1.89467						FBgn0267366	mil	5.25565
				FBgn0036101	NijA	4.92752						FBgn0262872	milt	-1.01078
				FBgn0261514	NimA	3.42998						FBgn0259749	mmy	2.01456
				FBgn0010399	Nmdar1	-1.4596						FBgn0051217	modSP	3.57522
				FBgn0035370	Non2	-4.81457						FBgn0033773	mos	-5.84234
				FBgn0037137	Nopp140	2.77526						FBgn0261109	mrn	-6.31145
				FBgn0085436	Not1	1.36005						FBgn0002775	msl-3	-2.83994
				FBgn0085428	Nox	3.50691						FBgn0020272	mst	-5.49242
				FBgn0265011	Np	3.72326						FBgn0013686	mt:lrRNA	8.12655
				FBgn0038198	Npc2b	3.70795						FBgn0013688	mt:srRNA	1.3106
				FBgn0039801	Npc2h	3.68789						FBgn0032154	mtDNA-helicase	7.29545
				FBgn0287423	Nplp2	2.36407						FBgn0037778	mtTFB2	-6.91018
				FBgn0042201	Nplp3	3.29346						FBgn0035132	mthl10	2.12166
				FBgn0020391	Nrk	-2.78383						FBgn0045442	mthl12	25.3472
				FBgn0031848	Nse1	-5.77902						FBgn0025742	mtm	2.60425
				FBgn0032251	Nse4	-4.39018						FBgn0002905	mus308	-8.08839
				FBgn0027868	Nup107	-5.60702						FBgn0264272	mwh	2.51266
				FBgn0263232	Nxf3	-1.87815						FBgn0260789	mxc	1.90293
				FBgn0033685	OSCP1	-6.11205						FBgn0031637	mxt	1.07717
				FBgn0033268	Obp44a	1.88462						FBgn0266347	nAChRalpha4	-1.39097
				FBgn0034468	Obp56a	5.38908						FBgn0034797	nahoda	2.41076
				FBgn0034474	Obp56g	3.58864						FBgn0002922	nau	6.56361
				FBgn0043535	Obp57a	4.30119						FBgn0261673	nemy	1.79889
				FBgn0037589	Obp85a	-2.63147						FBgn0039704	neo	6.78325
				FBgn0023508	Ocrl	1.01776						FBgn0028999	nerfin-1	-5.18762
				FBgn0004514	Oct-TyrR	-2.65064						FBgn0041105	nerfin-2	-5.23868
				FBgn0250910	Octbeta3R	-2.35464						FBgn0002931	net	-1.44294
				FBgn0013307	Odc1	2.64868						FBgn0002932	neur	-1.41436
				FBgn0032651	Oli	-3.13891						FBgn0002937	ninaB	2.84949
				FBgn0025360	Optix	2.08191						FBgn0002938	ninaC	2.41252
				FBgn0033404	Or45a	-1.39394						FBgn0002940	ninaE	1.79194
				FBgn0034473	Or56a	23.3979						FBgn0037896	ninaG	5.4377
				FBgn0034866	Or59c	-2.69416						FBgn0016919	nompB	-4.43679
				FBgn0067407	Or98P	-3.01779						FBgn0016920	nompC	-3.08873
				FBgn0039551	Or98a	-5.33393						FBgn0026196	nop5	-2.34635
				FBgn0015271	Orc5	-5.5072						FBgn0262738	norpA	1.53536
				FBgn0019952	Orct	-4.20495						FBgn0015777	nrv2	1.2744
				FBgn0086365	Orct2	-3.85709						FBgn0002973	numb	-1.91525
				FBgn0031717	Oscillin	2.71595						FBgn0027600	obst-B	4.18787
				FBgn0032891	Oseg5	-6.3676						FBgn0031737	obst-E	2.41224
				FBgn0034452	Oseg6	-2.68168						FBgn0002985	odd	4.73728
				FBgn0037414	Osi7	3.78463						FBgn0004646	ogre	1.74033
				FBgn0033352	PAN2	1.95055						FBgn0028996	onecut	-1.32751
				FBgn0032447	PICK1	-1.61076						FBgn0003002	opa	3.54858
				FBgn0032052	PIG-U	-3.52931						FBgn0264389	opm	-3.86722
				FBgn0038139	PK2-R2	-3.83315						FBgn0004839	otk	-3.17469
				FBgn0030208	PPP4R2r	1.06822						FBgn0040087	p115	-7.21802
				FBgn0023216	Parg	-2.15439						FBgn0030341	p24-1	-3.64412
				FBgn0010247	Parp	-1.51604						FBgn0039044	p53	-7.46864
				FBgn0034950	Pask	-2.69597						FBgn0265297	pAbp	1.51496
				FBgn0029137	Patsas	-3.68578						FBgn0264908	pHCl	-2.52112
				FBgn0041789	Pax	1.57851						FBgn0060296	pain	2.19184
				FBgn0003042	Pc	-1.48054						FBgn0285944	para	-1.85123
				FBgn0264815	Pde1c	-1.52905						FBgn0039861	pasha	-4.03104
				FBgn0011693	Pdh	2.26965						FBgn0027601	pdgy	2.62906
				FBgn0286818	Pdi	1.32361						FBgn0261588	pdm3	-1.4645
				FBgn0011695	PebIII	2.18185						FBgn0003053	peb	-1.47457
				FBgn0032482	Pect	-1.50011						FBgn0003082	phr	-6.12492
				FBgn0035922	Pex7	4.59264						FBgn0020521	pio	2.1482
				FBgn0031799	Pez	1.32291						FBgn0003089	pip	2.21947
				FBgn0004654	Pgd	1.93992						FBgn0266581	pit	-2.58599
				FBgn0003074	Pgi	1.4147						FBgn0034878	pita	-2.45246
				FBgn0014869	Pglym78	2.27868						FBgn0005626	ple	3.48897
				FBgn0033380	Phax	-4.11505						FBgn0250871	pot	3.04431
				FBgn0035089	Phk-3	3.59444						FBgn0020258	ppk	-4.41342
				FBgn0024315	Picot	2.238						FBgn0027945	ppl	1.89957
				FBgn0261015	Pif1A	-2.30562						FBgn0003141	pr	1.91028
				FBgn0003086	Pig1	-3.31088						FBgn0028573	prc	5.24979
				FBgn0259680	Pkcdelta	2.1975						FBgn0266178	pre-mod(mdg4)-B	-6.42953
				FBgn0286511	Pld	2.10256						FBgn0267652	pre-mod(mdg4)-N	-2.9178
				FBgn0036147	Plod	1.42183						FBgn0261845	pre-mod(mdg4)-U	-2.34649
				FBgn0003132	Pp1-13C	-3.33161						FBgn0033413	prel	-2.23366
				FBgn0004103	Pp1-87B	1.10883						FBgn0043005	prt	6.88214
				FBgn0005779	PpD6	-6.249						FBgn0035770	pst	2.46912
				FBgn0025573	PpN58A	-2.18441						FBgn0003892	ptc	2.3472
				FBgn0003140	PpY-55A	-5.9089						FBgn0003159	ptr	1.55987
				FBgn0035143	Ppm1	-5.15004						FBgn0053207	pxb	-1.34203
				FBgn0003137	Ppn	2.63098						FBgn0035113	pyx	4.53607
				FBgn0032358	Ppt2	1.73061						FBgn0028622	qsm	2.08154
				FBgn0003149	Prm	2.51645						FBgn0037620	ranshi	-3.14966
				FBgn0086134	Prosalpha2	1.31091						FBgn0262699	rap	-1.36732
				FBgn0004066	Prosalpha4	2.32511						FBgn0040074	retinin	1.89405
				FBgn0026380	Prosbeta3	2.97631						FBgn0261258	rgn	1.92279
				FBgn0261119	Prp19	-2.59071						FBgn0027376	rha	-3.77066
				FBgn0033520	Prx2540-1	3.922						FBgn0003254	rib	-5.48547
				FBgn0033518	Prx2540-2	3.39564						FBgn0003255	rk	-2.36715
				FBgn0261243	Psa	2.76508						FBgn0041097	robo3	-2.78666
				FBgn0026379	Pten	-1.622						FBgn0266019	rudhira	1.07857
[truncated: 670 more rows]
