# Supplementary material for: Transcriptome Analysis of NPFR Neurons Reveals a Connection Between Proteome Diversity and Social Behavior
Source: Front Behav Neurosci. 2021 Mar 31;15:628662. doi: 10.3389/fnbeh.2021.628662 (PMC8044454; doi:10.3389/fnbeh.2021.628662)
Supplement: Supplementary file 8 [file Table_4.xlsx]

## Sheet: Crz va NPFR
	Analysis Type:	PANTHER Overrepresentation Test (Released 20200728)
	Annotation Version and Release Date:	GO Ontology database DOI: 10.5281/zenodo.3873405 Released 2020-06-01
	Analyzed List:	Client Text Box Input (Drosophila melanogaster)
	Reference List:	Drosophila melanogaster (all genes in database)
	Test Type:	FISHER
	Correction:	FDR
	GO biological process complete	Drosophila melanogaster - REFLIST (13781)	Client Text Box Input (571)	Client Text Box Input (expected)	Client Text Box Input (over/under)	Client Text Box Input (fold Enrichment)	Client Text Box Input (raw P-value)	Client Text Box Input (FDR)
	adenylate cyclase-activating adrenergic receptor signaling pathway (GO:0071880)	11	9	0.46	+	19.75	2.66e-08	2.64e-06
	adrenergic receptor signaling pathway (GO:0071875)	11	9	0.46	+	19.75	2.66e-08	2.6e-06
	synaptic target attraction (GO:0016200)	5	4	0.21	+	19.31	0.000266	0.0126
	presynaptic membrane organization (GO:0097090)	11	7	0.46	+	15.36	3.3e-06	0.000235
	membrane assembly (GO:0071709)	8	5	0.33	+	15.08	9.66e-05	0.00529
	neuron cell-cell adhesion (GO:0007158)	8	5	0.33	+	15.08	9.66e-05	0.00525
	presynaptic membrane assembly (GO:0097105)	8	5	0.33	+	15.08	9.66e-05	0.00521
	postsynapse assembly (GO:0099068)	8	5	0.33	+	15.08	9.66e-05	0.00518
	positive chemotaxis (GO:0050918)	7	4	0.29	+	13.79	0.000654	0.0259
	postsynaptic membrane assembly (GO:0097104)	7	4	0.29	+	13.79	0.000654	0.0257
	presynapse assembly (GO:0099054)	10	5	0.41	+	12.07	0.000211	0.0103
	postsynaptic membrane organization (GO:0001941)	14	6	0.58	+	10.34	9.29e-05	0.00515
	regulation of fibroblast growth factor receptor signaling pathway (GO:0040036)	12	5	0.5	+	10.06	0.000407	0.0177
	cellular response to catecholamine stimulus (GO:0071870)	16	6	0.66	+	9.05	0.000167	0.00871
	response to catecholamine (GO:0071869)	16	6	0.66	+	9.05	0.000167	0.00865
	cellular response to monoamine stimulus (GO:0071868)	16	6	0.66	+	9.05	0.000167	0.0086
	response to monoamine (GO:0071867)	16	6	0.66	+	9.05	0.000167	0.00854
	cellular response to dopamine (GO:1903351)	16	6	0.66	+	9.05	0.000167	0.00849
	response to dopamine (GO:1903350)	16	6	0.66	+	9.05	0.000167	0.00843
	mechanosensory behavior (GO:0007638)	14	5	0.58	+	8.62	0.000716	0.0276
	regulation of heart rate (GO:0002027)	15	5	0.62	+	8.04	0.000923	0.0349
	membrane biogenesis (GO:0044091)	15	5	0.62	+	8.04	0.000923	0.0347
	adenylate cyclase-activating G protein-coupled receptor signaling pathway (GO:0007189)	40	13	1.66	+	7.84	1.06e-07	9.45e-06
	regulation of heart contraction (GO:0008016)	28	9	1.16	+	7.76	1.07e-05	0.000719
	regulation of blood circulation (GO:1903522)	28	9	1.16	+	7.76	1.07e-05	0.000713
	synaptic target recognition (GO:0008039)	49	15	2.03	+	7.39	2.16e-08	2.23e-06
	heterophilic cell-cell adhesion via plasma membrane cell adhesion molecules (GO:0007157)	27	8	1.12	+	7.15	5.43e-05	0.00315
	motor neuron axon guidance (GO:0008045)	75	22	3.11	+	7.08	2.21e-11	3.33e-09
	postsynapse organization (GO:0099173)	24	7	0.99	+	7.04	0.000174	0.00866
	basement membrane organization (GO:0071711)	21	6	0.87	+	6.9	0.000559	0.0228
	G protein-coupled receptor signaling pathway, coupled to cyclic nucleotide second messenger (GO:0007187)	63	18	2.61	+	6.9	2.11e-09	2.36e-07
	neuropeptide signaling pathway (GO:0007218)	57	16	2.36	+	6.77	2.05e-08	2.14e-06
	cAMP-mediated signaling (GO:0019933)	47	13	1.95	+	6.68	5.05e-07	4.08e-05
	negative chemotaxis (GO:0050919)	22	6	0.91	+	6.58	0.000688	0.0268
	presynapse organization (GO:0099172)	22	6	0.91	+	6.58	0.000688	0.0267
	adenylate cyclase-modulating G protein-coupled receptor signaling pathway (GO:0007188)	59	16	2.44	+	6.55	3.09e-08	2.99e-06
	cyclic-nucleotide-mediated signaling (GO:0019935)	63	16	2.61	+	6.13	6.73e-08	6.12e-06
	regulation of cytosolic calcium ion concentration (GO:0051480)	28	7	1.16	+	6.03	0.000387	0.0169
	dendrite guidance (GO:0070983)	24	6	0.99	+	6.03	0.00101	0.0374
	regulation of membrane potential (GO:0042391)	85	21	3.52	+	5.96	9.19e-10	1.11e-07
	female mating behavior (GO:0060180)	41	10	1.7	+	5.89	2.69e-05	0.0017
	regulation of system process (GO:0044057)	64	15	2.65	+	5.66	4.21e-07	3.5e-05
	potassium ion transmembrane transport (GO:0071805)	43	10	1.78	+	5.61	3.82e-05	0.00237
	cell-cell adhesion (GO:0098609)	102	23	4.23	+	5.44	6.79e-10	8.57e-08
	cell-cell adhesion via plasma-membrane adhesion molecules (GO:0098742)	71	16	2.94	+	5.44	2.75e-07	2.39e-05
	formation of animal organ boundary (GO:0010160)	36	8	1.49	+	5.36	0.000298	0.0137
	neuron recognition (GO:0008038)	114	25	4.72	+	5.29	2.04e-10	2.75e-08
	cell recognition (GO:0008037)	117	25	4.85	+	5.16	3.27e-10	4.26e-08
	potassium ion transport (GO:0006813)	47	10	1.95	+	5.14	7.33e-05	0.00413
	G protein-coupled receptor signaling pathway (GO:0007186)	209	44	8.66	+	5.08	8.29e-17	5.41e-14
	second-messenger-mediated signaling (GO:0019932)	98	20	4.06	+	4.93	3.79e-08	3.58e-06
	synapse organization (GO:0050808)	177	36	7.33	+	4.91	1.42e-13	3.17e-11
	formation of anatomical boundary (GO:0048859)	45	9	1.86	+	4.83	0.000251	0.0121
	animal organ formation (GO:0048645)	45	9	1.86	+	4.83	0.000251	0.0121
	larval behavior (GO:0030537)	52	10	2.15	+	4.64	0.000153	0.00802
	synapse assembly (GO:0007416)	63	12	2.61	+	4.6	3.7e-05	0.00232
	cell adhesion (GO:0007155)	170	32	7.04	+	4.54	1.97e-11	3.02e-09
	biological adhesion (GO:0022610)	178	33	7.38	+	4.47	1.36e-11	2.26e-09
	neuroblast differentiation (GO:0014016)	44	8	1.82	+	4.39	0.000958	0.0355
	mating behavior (GO:0007617)	121	22	5.01	+	4.39	4.9e-08	4.51e-06
	cell junction organization (GO:0034330)	242	44	10.03	+	4.39	8.73e-15	2.28e-12
	axon guidance (GO:0007411)	264	48	10.94	+	4.39	4.97e-16	1.95e-13
	male courtship behavior (GO:0008049)	61	11	2.53	+	4.35	0.00012	0.00632
	chemotaxis (GO:0006935)	281	50	11.64	+	4.29	2.55e-16	1.25e-13
	homophilic cell adhesion via plasma membrane adhesion molecules (GO:0007156)	45	8	1.86	+	4.29	0.00109	0.0397
	neuron projection guidance (GO:0097485)	272	48	11.27	+	4.26	1.38e-15	4.15e-13
	courtship behavior (GO:0007619)	75	13	3.11	+	4.18	4.23e-05	0.00253
	cell junction assembly (GO:0034329)	116	20	4.81	+	4.16	4.22e-07	3.47e-05
	taxis (GO:0042330)	341	58	14.13	+	4.11	5.67e-18	4.93e-15
	regulation of cellular response to growth factor stimulus (GO:0090287)	59	10	2.44	+	4.09	0.000376	0.0166
	eye-antennal disc development (GO:0035214)	65	11	2.69	+	4.08	0.000196	0.00972
	cell-cell junction assembly (GO:0007043)	60	10	2.49	+	4.02	0.000424	0.0181
	reproductive behavior (GO:0019098)	132	22	5.47	+	4.02	1.89e-07	1.66e-05
	axonogenesis (GO:0007409)	312	52	12.93	+	4.02	6.9e-16	2.25e-13
	axon development (GO:0061564)	323	53	13.38	+	3.96	6.37e-16	2.17e-13
	male mating behavior (GO:0060179)	68	11	2.82	+	3.9	0.000278	0.013
	mating (GO:0007618)	136	22	5.64	+	3.9	2.98e-07	2.56e-05
	sensory perception of sound (GO:0007605)	62	10	2.57	+	3.89	0.000533	0.0219
	regulation of ion transport (GO:0043269)	56	9	2.32	+	3.88	0.00103	0.0377
	trans-synaptic signaling (GO:0099537)	223	34	9.24	+	3.68	6.93e-10	8.61e-08
	synaptic signaling (GO:0099536)	232	35	9.61	+	3.64	4.98e-10	6.39e-08
	chemical synaptic transmission (GO:0007268)	221	33	9.16	+	3.6	1.98e-09	2.28e-07
	anterograde trans-synaptic signaling (GO:0098916)	221	33	9.16	+	3.6	1.98e-09	2.25e-07
	cell morphogenesis involved in neuron differentiation (GO:0048667)	403	60	16.7	+	3.59	3.8e-16	1.75e-13
	cell-cell junction organization (GO:0045216)	74	11	3.07	+	3.59	0.00053	0.0218
	neuron projection morphogenesis (GO:0048812)	405	60	16.78	+	3.58	4.66e-16	1.92e-13
	cell projection morphogenesis (GO:0048858)	407	60	16.86	+	3.56	5.7e-16	2.12e-13
	plasma membrane bounded cell projection morphogenesis (GO:0120039)	407	60	16.86	+	3.56	5.7e-16	2.03e-13
	neuron projection development (GO:0031175)	428	63	17.73	+	3.55	1.07e-16	6.41e-14
	sensory perception of mechanical stimulus (GO:0050954)	76	11	3.15	+	3.49	0.000648	0.0257
	cell part morphogenesis (GO:0032990)	415	60	17.2	+	3.49	1.26e-15	3.95e-13
	adult locomotory behavior (GO:0008344)	84	12	3.48	+	3.45	0.000415	0.0179
	neuron development (GO:0048666)	556	78	23.04	+	3.39	2.03e-19	2.65e-16
	modulation of chemical synaptic transmission (GO:0050804)	123	17	5.1	+	3.34	4.09e-05	0.00252
	regulation of trans-synaptic signaling (GO:0099177)	123	17	5.1	+	3.34	4.09e-05	0.0025
	extracellular structure organization (GO:0043062)	80	11	3.31	+	3.32	0.000949	0.0353
	cell morphogenesis involved in differentiation (GO:0000904)	446	61	18.48	+	3.3	7.02e-15	1.9e-12
	cellular response to organonitrogen compound (GO:0071417)	89	12	3.69	+	3.25	0.000661	0.0259
	cell-cell signaling (GO:0007267)	312	42	12.93	+	3.25	2.17e-10	2.87e-08
	brain development (GO:0007420)	113	15	4.68	+	3.2	0.000171	0.00859
	heart development (GO:0007507)	98	13	4.06	+	3.2	0.00046	0.0193
	circulatory system development (GO:0072359)	98	13	4.06	+	3.2	0.00046	0.0192
	dendrite morphogenesis (GO:0048813)	136	18	5.64	+	3.19	4.09e-05	0.00248
	neuron differentiation (GO:0030182)	695	91	28.8	+	3.16	8.8e-21	2.29e-17
	adult behavior (GO:0030534)	155	20	6.42	+	3.11	2.16e-05	0.00139
	cellular response to nitrogen compound (GO:1901699)	93	12	3.85	+	3.11	0.000937	0.0351
	dendrite development (GO:0016358)	141	18	5.84	+	3.08	6.26e-05	0.00355
	locomotory behavior (GO:0007626)	175	22	7.25	+	3.03	1.23e-05	0.000801
	memory (GO:0007613)	120	15	4.97	+	3.02	0.000309	0.0141
	system process (GO:0003008)	630	78	26.1	+	2.99	1.33e-16	6.93e-14
	cell morphogenesis (GO:0000902)	512	63	21.21	+	2.97	1.94e-13	4.09e-11
	plasma membrane bounded cell projection organization (GO:0120036)	618	74	25.61	+	2.89	4.35e-15	1.26e-12
	locomotion (GO:0040011)	615	73	25.48	+	2.86	1.02e-14	2.51e-12
	cell projection organization (GO:0030030)	629	74	26.06	+	2.84	1e-14	2.53e-12
	head development (GO:0060322)	136	16	5.64	+	2.84	0.000365	0.0163
	nervous system process (GO:0050877)	558	65	23.12	+	2.81	7.48e-13	1.54e-10
	cellular component morphogenesis (GO:0032989)	539	62	22.33	+	2.78	4.35e-12	7.73e-10
	behavior (GO:0007610)	514	59	21.3	+	2.77	1.62e-11	2.59e-09
	generation of neurons (GO:0048699)	861	97	35.67	+	2.72	8.19e-18	5.82e-15
	cognition (GO:0050890)	161	18	6.67	+	2.7	0.000284	0.0132
	learning or memory (GO:0007611)	161	18	6.67	+	2.7	0.000284	0.0132
	neurogenesis (GO:0022008)	903	100	37.41	+	2.67	4.5e-18	4.4e-15
	inorganic ion transmembrane transport (GO:0098660)	208	23	8.62	+	2.67	4.99e-05	0.00296
	signal transduction (GO:0007165)	930	102	38.53	+	2.65	3.37e-18	3.77e-15
	central nervous system development (GO:0007417)	274	30	11.35	+	2.64	4.43e-06	0.000309
	signaling (GO:0023052)	1173	128	48.6	+	2.63	1.27e-22	4.97e-19
	inorganic cation transmembrane transport (GO:0098662)	175	19	7.25	+	2.62	0.000273	0.0129
	nervous system development (GO:0007399)	1062	115	44	+	2.61	4.63e-20	9.05e-17
	cell communication (GO:0007154)	1207	130	50.01	+	2.6	1.03e-22	8.09e-19
	ion transmembrane transport (GO:0034220)	292	31	12.1	+	2.56	7.19e-06	0.000494
	compound eye development (GO:0048749)	346	36	14.34	+	2.51	1.62e-06	0.000125
	cation transmembrane transport (GO:0098655)	194	20	8.04	+	2.49	0.000512	0.0212
	eye development (GO:0001654)	364	37	15.08	+	2.45	1.81e-06	0.000137
	visual system development (GO:0150063)	364	37	15.08	+	2.45	1.81e-06	0.000136
	sensory system development (GO:0048880)	364	37	15.08	+	2.45	1.81e-06	0.000135
	sensory perception (GO:0007600)	368	37	15.25	+	2.43	3.24e-06	0.000233
	metal ion transport (GO:0030001)	199	20	8.25	+	2.43	0.000606	0.0242
	movement of cell or subcellular component (GO:0006928)	678	68	28.09	+	2.42	1.2e-10	1.71e-08
	intracellular signal transduction (GO:0035556)	362	36	15	+	2.4	5.17e-06	0.000358
	response to external stimulus (GO:0009605)	928	88	38.45	+	2.29	2.55e-12	4.74e-10
	compound eye morphogenesis (GO:0001745)	275	25	11.39	+	2.19	0.000468	0.0195
	sensory organ morphogenesis (GO:0090596)	286	26	11.85	+	2.19	0.000352	0.0159
	animal organ morphogenesis (GO:0009887)	715	65	29.63	+	2.19	1.36e-08	1.44e-06
	eye morphogenesis (GO:0048592)	286	26	11.85	+	2.19	0.000352	0.0158
	cation transport (GO:0006812)	322	29	13.34	+	2.17	0.000235	0.0114
	sensory organ development (GO:0007423)	456	41	18.89	+	2.17	1.03e-05	0.000693
	response to oxygen-containing compound (GO:1901700)	313	28	12.97	+	2.16	0.000336	0.0153
	response to chemical (GO:0042221)	1073	95	44.46	+	2.14	1.23e-11	2.1e-09
	regulation of nervous system development (GO:0051960)	365	32	15.12	+	2.12	0.000199	0.00981
	sensory perception of chemical stimulus (GO:0007606)	274	24	11.35	+	2.11	0.00131	0.0469
	regionalization (GO:0003002)	456	39	18.89	+	2.06	5.11e-05	0.00301
	system development (GO:0048731)	1668	142	69.11	+	2.05	3.99e-16	1.73e-13
	positive regulation of multicellular organismal process (GO:0051240)	295	25	12.22	+	2.05	0.00125	0.0449
	pattern specification process (GO:0007389)	495	41	20.51	+	2	6.26e-05	0.00357
	cellular response to stimulus (GO:0051716)	1427	117	59.13	+	1.98	3.98e-12	7.24e-10
	cell development (GO:0048468)	1280	104	53.04	+	1.96	1.1e-10	1.6e-08
	anatomical structure morphogenesis (GO:0009653)	1459	117	60.45	+	1.94	1.18e-11	2.05e-09
	morphogenesis of an epithelium (GO:0002009)	577	46	23.91	+	1.92	5.42e-05	0.00316
	regulation of multicellular organismal process (GO:0051239)	766	61	31.74	+	1.92	3.38e-06	0.000238
	response to stimulus (GO:0050896)	2477	196	102.63	+	1.91	8.87e-20	1.39e-16
	epithelial tube morphogenesis (GO:0060562)	455	36	18.85	+	1.91	0.000377	0.0166
	tube morphogenesis (GO:0035239)	496	39	20.55	+	1.9	0.000261	0.0125
	regulation of biological quality (GO:0065008)	1334	104	55.27	+	1.88	1.4e-09	1.66e-07
	cell differentiation (GO:0030154)	1621	126	67.16	+	1.88	1.42e-11	2.31e-09
	tissue morphogenesis (GO:0048729)	595	46	24.65	+	1.87	0.000108	0.00576
	animal organ development (GO:0048513)	1153	89	47.77	+	1.86	3.31e-08	3.16e-06
	cellular developmental process (GO:0048869)	1633	126	67.66	+	1.86	1.81e-11	2.83e-09
	tube development (GO:0035295)	690	53	28.59	+	1.85	4.16e-05	0.0025
	post-embryonic animal morphogenesis (GO:0009886)	448	34	18.56	+	1.83	0.00121	0.044
	imaginal disc development (GO:0007444)	541	41	22.42	+	1.83	0.000454	0.0192
	ion transport (GO:0006811)	522	39	21.63	+	1.8	0.000825	0.0315
	regulation of developmental process (GO:0050793)	755	56	31.28	+	1.79	5.82e-05	0.00335
	transmembrane transport (GO:0055085)	600	43	24.86	+	1.73	0.00086	0.0327
	tissue development (GO:0009888)	1017	72	42.14	+	1.71	1.67e-05	0.00108
	multicellular organism development (GO:0007275)	2275	159	94.26	+	1.69	3.83e-11	5.65e-09
	multicellular organismal process (GO:0032501)	3441	239	142.57	+	1.68	6.98e-18	5.46e-15
	epithelium development (GO:0060429)	930	62	38.53	+	1.61	0.000374	0.0166
	anatomical structure development (GO:0048856)	2618	171	108.47	+	1.58	8.04e-10	9.83e-08
	developmental process (GO:0032502)	2747	176	113.82	+	1.55	1.63e-09	1.9e-07
	biological regulation (GO:0065007)	4377	279	181.36	+	1.54	1.11e-16	6.19e-14
	regulation of cellular process (GO:0050794)	3644	231	150.98	+	1.53	1.43e-12	2.86e-10
	regulation of biological process (GO:0050789)	3930	244	162.84	+	1.5	1.64e-12	3.22e-10
	cellular component organization (GO:0016043)	2610	156	108.14	+	1.44	1.74e-06	0.000133
	cellular component organization or biogenesis (GO:0071840)	2759	157	114.32	+	1.37	2.62e-05	0.00166
	cellular process (GO:0009987)	7151	364	296.29	+	1.23	2.42e-08	2.45e-06
	cellular metabolic process (GO:0044237)	3819	92	158.24	-	0.58	1.87e-10	2.57e-08
	organic substance metabolic process (GO:0071704)	4293	102	177.88	-	0.57	1.84e-12	3.51e-10
	metabolic process (GO:0008152)	4706	111	194.99	-	0.57	3.7e-14	8.78e-12
	protein metabolic process (GO:0019538)	2133	49	88.38	-	0.55	2.3e-06	0.00017
	organonitrogen compound metabolic process (GO:1901564)	2760	63	114.36	-	0.55	2.57e-08	2.57e-06
	macromolecule modification (GO:0043412)	1208	27	50.05	-	0.54	0.000429	0.0182
	primary metabolic process (GO:0044238)	3961	87	164.12	-	0.53	1.21e-13	2.79e-11
	cellular protein metabolic process (GO:0044267)	1656	36	68.61	-	0.52	1.11e-05	0.000727
	organic cyclic compound metabolic process (GO:1901360)	1543	32	63.93	-	0.5	7.9e-06	0.000537
	nitrogen compound metabolic process (GO:0006807)	3714	75	153.89	-	0.49	5.11e-15	1.43e-12
	cellular macromolecule metabolic process (GO:0044260)	2223	44	92.11	-	0.48	7.23e-09	7.75e-07
	macromolecule metabolic process (GO:0043170)	3252	64	134.74	-	0.47	1.76e-13	3.82e-11
	organonitrogen compound biosynthetic process (GO:1901566)	791	15	32.77	-	0.46	0.000777	0.0298
	cellular aromatic compound metabolic process (GO:0006725)	1488	28	61.65	-	0.45	1.35e-06	0.000107
	cellular biosynthetic process (GO:0044249)	1259	22	52.17	-	0.42	2.79e-06	0.000204
	biosynthetic process (GO:0009058)	1318	22	54.61	-	0.4	4.8e-07	3.91e-05
	organic substance biosynthetic process (GO:1901576)	1290	21	53.45	-	0.39	3.73e-07	3.17e-05
	cellular nitrogen compound metabolic process (GO:0034641)	1792	27	74.25	-	0.36	1.26e-10	1.76e-08
	heterocycle metabolic process (GO:0046483)	1444	21	59.83	-	0.35	4.94e-09	5.44e-07
	cellular amide metabolic process (GO:0043603)	500	7	20.72	-	0.34	0.00105	0.0385
	nucleobase-containing compound metabolic process (GO:0006139)	1363	19	56.47	-	0.34	7e-09	7.6e-07
	nucleic acid metabolic process (GO:0090304)	1090	14	45.16	-	0.31	8.32e-08	7.48e-06
	gene expression (GO:0010467)	1103	14	45.7	-	0.31	4.24e-08	3.95e-06
	cellular nitrogen compound biosynthetic process (GO:0044271)	767	9	31.78	-	0.28	2.92e-06	0.000212
	macromolecule biosynthetic process (GO:0009059)	797	9	33.02	-	0.27	1.58e-06	0.000123
	RNA processing (GO:0006396)	542	6	22.46	-	0.27	7.88e-05	0.00441
	RNA metabolic process (GO:0016070)	834	9	34.56	-	0.26	4.04e-07	3.4e-05
	cellular macromolecule biosynthetic process (GO:0034645)	778	8	32.24	-	0.25	7.11e-07	5.67e-05
	translation (GO:0006412)	305	2	12.64	-	0.16	0.000574	0.0233
	peptide biosynthetic process (GO:0043043)	310	2	12.84	-	0.16	0.00059	0.0237
	ncRNA metabolic process (GO:0034660)	321	2	13.3	-	0.15	0.000417	0.0179
	amide biosynthetic process (GO:0043604)	355	2	14.71	-	0.14	9.46e-05	0.00521
	ncRNA processing (GO:0034470)	259	1	10.73	-	0.09	0.000577	0.0233

## Sheet: DH44 vs NPFR
	Analysis Type:	PANTHER Overrepresentation Test (Released 20200728)
	Annotation Version and Release Date:	GO Ontology database DOI: 10.5281/zenodo.3873405 Released 2020-06-01
	Analyzed List:	Client Text Box Input (Drosophila melanogaster)
	Reference List:	Drosophila melanogaster (all genes in database)
	Test Type:	FISHER
	Correction:	FDR
	GO biological process complete	Drosophila melanogaster - REFLIST (13781)	Client Text Box Input (2274)	Client Text Box Input (expected)	Client Text Box Input (over/under)	Client Text Box Input (fold Enrichment)	Client Text Box Input (raw P-value)	Client Text Box Input (FDR)
	cytoplasmic translation (GO:0002181)	119	45	19.64	+	2.29	7.78e-06	0.0305
	oxidation-reduction process (GO:0055114)	568	148	93.73	+	1.58	1.24e-06	0.00973

## Sheet: Fru vs NPFR
	Analysis Type:	PANTHER Overrepresentation Test (Released 20200728)
	Annotation Version and Release Date:	GO Ontology database DOI: 10.5281/zenodo.3873405 Released 2020-06-01
	Analyzed List:	Client Text Box Input (Drosophila melanogaster)
	Reference List:	Drosophila melanogaster (all genes in database)
	Test Type:	FISHER
	Correction:	FDR
	GO biological process complete	Drosophila melanogaster - REFLIST (13781)	Client Text Box Input (552)	Client Text Box Input (expected)	Client Text Box Input (over/under)	Client Text Box Input (fold Enrichment)	Client Text Box Input (raw P-value)	Client Text Box Input (FDR)
	monoamine transport (GO:0015844)	3	3	0.12	+	24.97	0.00104	0.0326
	embryonic crystal cell differentiation (GO:0035165)	3	3	0.12	+	24.97	0.00104	0.0325
	embryonic hemocyte differentiation (GO:0035163)	3	3	0.12	+	24.97	0.00104	0.0323
	embryonic heart tube morphogenesis (GO:0003143)	3	3	0.12	+	24.97	0.00104	0.0322
	negative regulation of crystal cell differentiation (GO:0042690)	4	3	0.16	+	18.72	0.00177	0.0481
	histamine metabolic process (GO:0001692)	4	3	0.16	+	18.72	0.00177	0.0479
	fasciculation of motor neuron axon (GO:0097156)	4	3	0.16	+	18.72	0.00177	0.0478
	imidazole-containing compound metabolic process (GO:0052803)	4	3	0.16	+	18.72	0.00177	0.0476
	dorsal trunk growth, open tracheal system (GO:0035001)	8	4	0.32	+	12.48	0.000841	0.0281
	fat body development (GO:0007503)	8	4	0.32	+	12.48	0.000841	0.028
	cuticle pigmentation (GO:0048067)	11	5	0.44	+	11.35	0.000255	0.0116
	compound eye cone cell differentiation (GO:0042675)	12	5	0.48	+	10.4	0.00035	0.0151
	regulation of crystal cell differentiation (GO:0042689)	10	4	0.4	+	9.99	0.0016	0.0455
	mechanosensory behavior (GO:0007638)	14	5	0.56	+	8.92	0.000617	0.0219
	crystal cell differentiation (GO:0042688)	15	5	0.6	+	8.32	0.000797	0.027
	positive regulation of Rho protein signal transduction (GO:0035025)	15	5	0.6	+	8.32	0.000797	0.0269
	chitin catabolic process (GO:0006032)	16	5	0.64	+	7.8	0.00101	0.032
	muscle contraction (GO:0006936)	20	6	0.8	+	7.49	0.000378	0.0161
	muscle system process (GO:0003012)	27	8	1.08	+	7.4	4.31e-05	0.00284
	larval feeding behavior (GO:0030536)	17	5	0.68	+	7.34	0.00127	0.0381
	tracheal outgrowth, open tracheal system (GO:0007426)	17	5	0.68	+	7.34	0.00127	0.0379
	glucosamine-containing compound catabolic process (GO:1901072)	18	5	0.72	+	6.93	0.00157	0.0451
	amino sugar catabolic process (GO:0046348)	18	5	0.72	+	6.93	0.00157	0.0449
	molting cycle process (GO:0022404)	32	8	1.28	+	6.24	0.000119	0.00642
	myofibril assembly (GO:0030239)	45	11	1.8	+	6.1	7.71e-06	0.000656
	sarcomere organization (GO:0045214)	33	8	1.32	+	6.05	0.000143	0.0073
	stem cell development (GO:0048864)	26	6	1.04	+	5.76	0.00122	0.0368
	striated muscle cell development (GO:0055002)	57	13	2.28	+	5.69	2.25e-06	0.000205
	establishment or maintenance of epithelial cell apical/basal polarity (GO:0045197)	31	7	1.24	+	5.64	0.00054	0.0206
	regulation of Rho protein signal transduction (GO:0035023)	31	7	1.24	+	5.64	0.00054	0.0205
	muscle cell development (GO:0055001)	58	13	2.32	+	5.6	2.66e-06	0.000239
	epithelial cell migration, open tracheal system (GO:0007427)	36	8	1.44	+	5.55	0.000239	0.011
	embryonic hemopoiesis (GO:0035162)	27	6	1.08	+	5.55	0.00145	0.0423
	hemocyte differentiation (GO:0042386)	28	6	1.12	+	5.35	0.0017	0.0475
	regulation of heart contraction (GO:0008016)	28	6	1.12	+	5.35	0.0017	0.0474
	regulation of blood circulation (GO:1903522)	28	6	1.12	+	5.35	0.0017	0.0472
	feeding behavior (GO:0007631)	39	8	1.56	+	5.12	0.000384	0.0162
	regulation of tube size (GO:0035150)	54	11	2.16	+	5.09	3.39e-05	0.00232
	regulation of tube size, open tracheal system (GO:0035151)	50	10	2	+	4.99	8.79e-05	0.00521
	regulation of tube length, open tracheal system (GO:0035159)	36	7	1.44	+	4.85	0.00117	0.0354
	actomyosin structure organization (GO:0031032)	84	16	3.36	+	4.76	1.27e-06	0.000122
	heart morphogenesis (GO:0003007)	37	7	1.48	+	4.72	0.00134	0.0398
	positive regulation of epithelial cell differentiation (GO:0030858)	43	8	1.72	+	4.64	0.000679	0.0236
	genital disc development (GO:0035215)	50	9	2	+	4.49	0.000393	0.0165
	establishment or maintenance of apical/basal cell polarity (GO:0035088)	39	7	1.56	+	4.48	0.00175	0.048
	establishment or maintenance of bipolar cell polarity (GO:0061245)	39	7	1.56	+	4.48	0.00175	0.0478
	sex differentiation (GO:0007548)	95	17	3.81	+	4.47	1.27e-06	0.000121
	regulation of epithelial cell differentiation (GO:0030856)	45	8	1.8	+	4.44	0.000884	0.0288
	regulation of tube architecture, open tracheal system (GO:0035152)	90	16	3.6	+	4.44	2.8e-06	0.000246
	embryonic organ development (GO:0048568)	57	10	2.28	+	4.38	0.000227	0.0105
	striated muscle cell differentiation (GO:0051146)	86	15	3.44	+	4.35	7.02e-06	0.000603
	response to wounding (GO:0009611)	98	17	3.93	+	4.33	1.85e-06	0.000172
	larval behavior (GO:0030537)	52	9	2.08	+	4.32	0.000507	0.0198
	positive regulation of cell migration (GO:0030335)	58	10	2.32	+	4.3	0.000257	0.0116
	rhythmic process (GO:0048511)	90	15	3.6	+	4.16	1.14e-05	0.000891
	molting cycle, chitin-based cuticle (GO:0007591)	84	14	3.36	+	4.16	2.22e-05	0.00163
	molting cycle (GO:0042303)	85	14	3.4	+	4.11	2.5e-05	0.00176
	amino acid transmembrane transport (GO:0003333)	49	8	1.96	+	4.08	0.00144	0.0422
	sensory perception of sound (GO:0007605)	62	10	2.48	+	4.03	0.000413	0.0171
	positive regulation of cell motility (GO:2000147)	62	10	2.48	+	4.03	0.000413	0.017
	development of primary sexual characteristics (GO:0045137)	50	8	2	+	3.99	0.00162	0.0458
	gonad development (GO:0008406)	50	8	2	+	3.99	0.00162	0.0456
	multicellular organismal homeostasis (GO:0048871)	69	11	2.76	+	3.98	0.000235	0.0108
	circadian rhythm (GO:0007623)	88	14	3.52	+	3.97	3.52e-05	0.00237
	sensory perception of mechanical stimulus (GO:0050954)	76	12	3.04	+	3.94	0.000134	0.00705
	wound healing (GO:0042060)	76	12	3.04	+	3.94	0.000134	0.00701
	regulation of system process (GO:0044057)	64	10	2.56	+	3.9	0.000517	0.02
	Malpighian tubule development (GO:0072002)	65	10	2.6	+	3.84	0.000576	0.0215
	eye-antennal disc development (GO:0035214)	65	10	2.6	+	3.84	0.000576	0.0214
	renal tubule development (GO:0061326)	65	10	2.6	+	3.84	0.000576	0.0213
	positive regulation of locomotion (GO:0040017)	78	12	3.12	+	3.84	0.000167	0.00827
	developmental growth involved in morphogenesis (GO:0060560)	85	13	3.4	+	3.82	9.52e-05	0.00548
	muscle cell differentiation (GO:0042692)	100	15	4.01	+	3.74	3.44e-05	0.00234
	positive regulation of cellular component movement (GO:0051272)	80	12	3.2	+	3.74	0.000206	0.00991
	cell-cell junction organization (GO:0045216)	74	11	2.96	+	3.71	0.000403	0.0168
	response to ethanol (GO:0045471)	69	10	2.76	+	3.62	0.000873	0.0288
	pigmentation (GO:0043473)	76	11	3.04	+	3.61	0.000494	0.0196
	mesoderm development (GO:0007498)	97	14	3.89	+	3.6	9.05e-05	0.00533
	regulation of cell shape (GO:0008360)	63	9	2.52	+	3.57	0.00171	0.0473
	establishment of tissue polarity (GO:0007164)	93	13	3.73	+	3.49	0.000213	0.0101
	establishment of planar polarity (GO:0001736)	93	13	3.73	+	3.49	0.000213	0.01
	neuron fate commitment (GO:0048663)	86	12	3.44	+	3.48	0.000375	0.016
	gliogenesis (GO:0042063)	79	11	3.16	+	3.48	0.000661	0.0232
	photoreceptor cell fate commitment (GO:0046552)	72	10	2.88	+	3.47	0.00117	0.0353
	epithelial cell migration (GO:0010631)	138	19	5.53	+	3.44	9.72e-06	0.000792
	epithelium migration (GO:0090132)	139	19	5.57	+	3.41	1.07e-05	0.000851
	ameboidal-type cell migration (GO:0001667)	161	22	6.45	+	3.41	2.19e-06	0.000201
	regulation of cell migration (GO:0030334)	81	11	3.24	+	3.39	0.000798	0.0268
	renal system development (GO:0072001)	74	10	2.96	+	3.37	0.00141	0.0416
	reproductive system development (GO:0061458)	82	11	3.28	+	3.35	0.000874	0.0287
	reproductive structure development (GO:0048608)	82	11	3.28	+	3.35	0.000874	0.0286
	regulation of circadian rhythm (GO:0042752)	90	12	3.6	+	3.33	0.000543	0.0205
	urogenital system development (GO:0001655)	75	10	3	+	3.33	0.00154	0.0446
	regulation of behavior (GO:0050795)	90	12	3.6	+	3.33	0.000543	0.0204
	respiratory system development (GO:0060541)	245	32	9.81	+	3.26	2.85e-08	5.86e-06
	regulation of cell motility (GO:2000145)	85	11	3.4	+	3.23	0.00114	0.0348
	cuticle development (GO:0042335)	232	30	9.29	+	3.23	9.47e-08	1.54e-05
	tissue migration (GO:0090130)	147	19	5.89	+	3.23	2.17e-05	0.0016
	open tracheal system development (GO:0007424)	236	30	9.45	+	3.17	1.33e-07	1.89e-05
	morphogenesis of a polarized epithelium (GO:0001738)	103	13	4.13	+	3.15	0.000519	0.02
	morphogenesis of embryonic epithelium (GO:0016331)	119	15	4.77	+	3.15	0.000201	0.00969
	axon guidance (GO:0007411)	264	32	10.57	+	3.03	1.36e-07	1.83e-05
	chemotaxis (GO:0006935)	281	34	11.26	+	3.02	5.7e-08	9.9e-06
	cell migration (GO:0016477)	267	32	10.69	+	2.99	1.71e-07	2.2e-05
	actin cytoskeleton organization (GO:0030036)	251	30	10.05	+	2.98	4.4e-07	4.78e-05
	neuron projection guidance (GO:0097485)	272	32	10.9	+	2.94	2.5e-07	2.92e-05
	multicellular organism aging (GO:0010259)	170	20	6.81	+	2.94	4.5e-05	0.00291
	regulation of locomotion (GO:0040012)	119	14	4.77	+	2.94	0.000608	0.0219
	taxis (GO:0042330)	341	40	13.66	+	2.93	8.26e-09	1.9e-06
	locomotion (GO:0040011)	615	72	24.63	+	2.92	5.53e-15	8.66e-12
	regulation of anatomical structure size (GO:0090066)	248	29	9.93	+	2.92	1.03e-06	0.000102
	muscle structure development (GO:0061061)	198	23	7.93	+	2.9	1.48e-05	0.00112
	adult behavior (GO:0030534)	155	18	6.21	+	2.9	0.000124	0.00665
	actin filament organization (GO:0007015)	121	14	4.85	+	2.89	0.000707	0.0245
	actin filament-based process (GO:0030029)	268	31	10.73	+	2.89	5.39e-07	5.78e-05
	negative regulation of cell differentiation (GO:0045596)	104	12	4.17	+	2.88	0.0017	0.0477
	axon development (GO:0061564)	323	37	12.94	+	2.86	5.31e-08	9.67e-06
	determination of adult lifespan (GO:0008340)	167	19	6.69	+	2.84	0.000104	0.00584
	aging (GO:0007568)	176	20	7.05	+	2.84	6.98e-05	0.00444
	axonogenesis (GO:0007409)	312	35	12.5	+	2.8	1.94e-07	2.41e-05
	cell adhesion (GO:0007155)	170	19	6.81	+	2.79	0.000128	0.00684
	growth (GO:0040007)	179	20	7.17	+	2.79	8.63e-05	0.0052
	developmental growth (GO:0048589)	179	20	7.17	+	2.79	8.63e-05	0.00516
	chitin-based cuticle development (GO:0040003)	198	22	7.93	+	2.77	4.19e-05	0.00278
	enzyme linked receptor protein signaling pathway (GO:0007167)	146	16	5.85	+	2.74	0.000522	0.02
	transmembrane receptor protein tyrosine kinase signaling pathway (GO:0007169)	119	13	4.77	+	2.73	0.00174	0.0477
	behavior (GO:0007610)	514	56	20.59	+	2.72	9.66e-11	4.2e-08
	supramolecular fiber organization (GO:0097435)	202	22	8.09	+	2.72	5.5e-05	0.00353
	positive regulation of cell development (GO:0010720)	175	19	7.01	+	2.71	0.000181	0.0089
	cell motility (GO:0048870)	316	34	12.66	+	2.69	7.01e-07	7.21e-05
	positive regulation of cell differentiation (GO:0045597)	186	20	7.45	+	2.68	0.000139	0.00715
	regulation of cell morphogenesis (GO:0022604)	149	16	5.97	+	2.68	0.000639	0.0225
	embryonic morphogenesis (GO:0048598)	234	25	9.37	+	2.67	2.33e-05	0.00169
	biological adhesion (GO:0022610)	178	19	7.13	+	2.66	0.000221	0.0103
	movement of cell or subcellular component (GO:0006928)	678	72	27.16	+	2.65	5.4e-13	4.69e-10
	localization of cell (GO:0051674)	322	34	12.9	+	2.64	1.04e-06	0.000101
	cell morphogenesis (GO:0000902)	512	54	20.51	+	2.63	7.7e-10	2.62e-07
	cell morphogenesis involved in differentiation (GO:0000904)	446	47	17.86	+	2.63	1.17e-08	2.53e-06
	larval development (GO:0002164)	163	17	6.53	+	2.6	0.000593	0.0215
	cell morphogenesis involved in neuron differentiation (GO:0048667)	403	42	16.14	+	2.6	9.48e-08	1.51e-05
	neuron projection morphogenesis (GO:0048812)	405	42	16.22	+	2.59	1.03e-07	1.59e-05
	cell projection morphogenesis (GO:0048858)	407	42	16.3	+	2.58	1.13e-07	1.71e-05
	plasma membrane bounded cell projection morphogenesis (GO:0120039)	407	42	16.3	+	2.58	1.13e-07	1.67e-05
	locomotory behavior (GO:0007626)	175	18	7.01	+	2.57	0.000482	0.0192
	neuron projection development (GO:0031175)	428	44	17.14	+	2.57	5.89e-08	1e-05
	neuron differentiation (GO:0030182)	695	71	27.84	+	2.55	4.97e-12	3.24e-09
	cell part morphogenesis (GO:0032990)	415	42	16.62	+	2.53	1.7e-07	2.22e-05
	neuron development (GO:0048666)	556	56	22.27	+	2.51	1.97e-09	5.72e-07
	photoreceptor cell differentiation (GO:0046530)	189	19	7.57	+	2.51	0.000707	0.0244
	G protein-coupled receptor signaling pathway (GO:0007186)	209	21	8.37	+	2.51	0.000337	0.0146
	cellular component morphogenesis (GO:0032989)	539	54	21.59	+	2.5	4.55e-09	1.11e-06
	cell projection organization (GO:0030030)	629	63	25.19	+	2.5	1.71e-10	7.06e-08
	plasma membrane bounded cell projection organization (GO:0120036)	618	61	24.75	+	2.46	5.45e-10	2.03e-07
	immune response (GO:0006955)	175	17	7.01	+	2.43	0.00173	0.0476
	gland development (GO:0048732)	177	17	7.09	+	2.4	0.00184	0.0492
	central nervous system development (GO:0007417)	274	26	10.98	+	2.37	0.000107	0.00594
	tube morphogenesis (GO:0035239)	496	47	19.87	+	2.37	2.71e-07	3.12e-05
	compound eye morphogenesis (GO:0001745)	275	26	11.02	+	2.36	0.000112	0.00619
	sensory organ morphogenesis (GO:0090596)	286	27	11.46	+	2.36	8.42e-05	0.00515
	eye morphogenesis (GO:0048592)	286	27	11.46	+	2.36	8.42e-05	0.00511
	neurogenesis (GO:0022008)	903	85	36.17	+	2.35	1.78e-12	1.39e-09
	establishment or maintenance of cell polarity (GO:0007163)	203	19	8.13	+	2.34	0.00113	0.0346
	immune system process (GO:0002376)	300	28	12.02	+	2.33	0.000103	0.00583
	cell fate commitment (GO:0045165)	301	28	12.06	+	2.32	0.000106	0.0059
	response to oxygen-containing compound (GO:1901700)	313	29	12.54	+	2.31	7.87e-05	0.00492
	positive regulation of developmental process (GO:0051094)	292	27	11.7	+	2.31	0.000155	0.00785
	anatomical structure formation involved in morphogenesis (GO:0048646)	520	48	20.83	+	2.3	2.97e-07	3.37e-05
	regulation of multicellular organismal process (GO:0051239)	766	70	30.68	+	2.28	6.77e-10	2.41e-07
	tube development (GO:0035295)	690	63	27.64	+	2.28	4.76e-09	1.13e-06
	post-embryonic animal organ morphogenesis (GO:0048563)	384	35	15.38	+	2.28	2.38e-05	0.00171
	imaginal disc morphogenesis (GO:0007560)	384	35	15.38	+	2.28	2.38e-05	0.00169
	animal organ morphogenesis (GO:0009887)	715	65	28.64	+	2.27	3.99e-09	1.04e-06
	generation of neurons (GO:0048699)	861	78	34.49	+	2.26	9.55e-11	4.4e-08
	response to external stimulus (GO:0009605)	928	84	37.17	+	2.26	1.36e-11	7.59e-09
	regulation of anatomical structure morphogenesis (GO:0022603)	266	24	10.65	+	2.25	0.000494	0.0195
	morphogenesis of an epithelium (GO:0002009)	577	52	23.11	+	2.25	1.96e-07	2.39e-05
	regulation of cell differentiation (GO:0045595)	423	38	16.94	+	2.24	1.05e-05	0.000848
	tissue morphogenesis (GO:0048729)	595	53	23.83	+	2.22	1.88e-07	2.37e-05
	ion transmembrane transport (GO:0034220)	292	26	11.7	+	2.22	0.000301	0.0133
	imaginal disc development (GO:0007444)	541	48	21.67	+	2.22	8.96e-07	9.11e-05
	nervous system development (GO:0007399)	1062	94	42.54	+	2.21	2.31e-12	1.65e-09
	transmembrane transport (GO:0055085)	600	53	24.03	+	2.21	3.23e-07	3.61e-05
	positive regulation of multicellular organismal process (GO:0051240)	295	26	11.82	+	2.2	0.000336	0.0147
	epithelial tube morphogenesis (GO:0060562)	455	40	18.23	+	2.19	1.21e-05	0.000937
	cell surface receptor signaling pathway (GO:0007166)	308	27	12.34	+	2.19	0.00027	0.0121
	tissue development (GO:0009888)	1017	89	40.74	+	2.18	1.7e-11	8.88e-09
	post-embryonic animal organ development (GO:0048569)	449	39	17.98	+	2.17	1.86e-05	0.00139
	system process (GO:0003008)	630	54	25.23	+	2.14	6.13e-07	6.48e-05
	eye development (GO:0001654)	364	31	14.58	+	2.13	0.000163	0.00825
	visual system development (GO:0150063)	364	31	14.58	+	2.13	0.000163	0.0082
	sensory system development (GO:0048880)	364	31	14.58	+	2.13	0.000163	0.00815
	appendage development (GO:0048736)	330	28	13.22	+	2.12	0.000392	0.0165
	regulation of developmental process (GO:0050793)	755	64	30.24	+	2.12	5.66e-08	1.01e-05
	appendage morphogenesis (GO:0035107)	322	27	12.9	+	2.09	0.00058	0.0212
	compound eye development (GO:0048749)	346	29	13.86	+	2.09	0.00034	0.0147
	positive regulation of transcription by RNA polymerase II (GO:0045944)	382	32	15.3	+	2.09	0.000214	0.01
	defense response (GO:0006952)	351	29	14.06	+	2.06	0.000574	0.0215
	post-embryonic animal morphogenesis (GO:0009886)	448	37	17.94	+	2.06	9.1e-05	0.00532
	imaginal disc-derived appendage development (GO:0048737)	327	27	13.1	+	2.06	0.000678	0.0237
	anatomical structure morphogenesis (GO:0009653)	1459	120	58.44	+	2.05	1.2e-13	1.17e-10
	animal organ development (GO:0048513)	1153	94	46.18	+	2.04	2.18e-10	8.51e-08
	imaginal disc-derived appendage morphogenesis (GO:0035114)	320	26	12.82	+	2.03	0.00154	0.0445
	defense response to other organism (GO:0098542)	333	27	13.34	+	2.02	0.00115	0.0351
	instar larval or pupal morphogenesis (GO:0048707)	432	35	17.3	+	2.02	0.00019	0.00928
	signal transduction (GO:0007165)	930	75	37.25	+	2.01	3.19e-08	6.39e-06
	epithelium development (GO:0060429)	930	75	37.25	+	2.01	3.19e-08	6.23e-06
	metamorphosis (GO:0007552)	459	37	18.39	+	2.01	0.000117	0.00634
	ion transport (GO:0006811)	522	42	20.91	+	2.01	4.45e-05	0.0029
	cytoskeleton organization (GO:0007010)	585	47	23.43	+	2.01	1.72e-05	0.00129
	system development (GO:0048731)	1668	134	66.81	+	2.01	1.73e-14	2.26e-11
	regulation of cell development (GO:0060284)	353	28	14.14	+	1.98	0.00103	0.0324
	sensory organ development (GO:0007423)	456	36	18.27	+	1.97	0.000279	0.0124
	epithelial cell differentiation (GO:0030855)	381	30	15.26	+	1.97	0.000947	0.0306
	response to external biotic stimulus (GO:0043207)	384	30	15.38	+	1.95	0.000995	0.0318
	response to other organism (GO:0051707)	384	30	15.38	+	1.95	0.000995	0.0316
	response to biotic stimulus (GO:0009607)	384	30	15.38	+	1.95	0.000995	0.0315
	instar larval or pupal development (GO:0002165)	538	42	21.55	+	1.95	9.11e-05	0.00528
	response to abiotic stimulus (GO:0009628)	411	32	16.46	+	1.94	0.000611	0.0218
	interspecies interaction between organisms (GO:0044419)	390	30	15.62	+	1.92	0.00112	0.0346
	multicellular organism development (GO:0007275)	2275	175	91.13	+	1.92	1.06e-17	4.14e-14
	regulation of multicellular organismal development (GO:2000026)	588	45	23.55	+	1.91	7.46e-05	0.00471
	embryo development (GO:0009790)	498	38	19.95	+	1.91	0.000322	0.0142
	cell development (GO:0048468)	1280	97	51.27	+	1.89	3.65e-09	9.85e-07
	post-embryonic development (GO:0009791)	609	46	24.39	+	1.89	9.74e-05	0.00556
	positive regulation of response to stimulus (GO:0048584)	491	37	19.67	+	1.88	0.000462	0.0186
	response to organic substance (GO:0010033)	466	35	18.67	+	1.88	0.000795	0.027
	response to chemical (GO:0042221)	1073	80	42.98	+	1.86	2.31e-07	2.78e-05
	homeostatic process (GO:0042592)	511	38	20.47	+	1.86	0.00059	0.0215
	anatomical structure development (GO:0048856)	2618	193	104.86	+	1.84	7.25e-18	5.67e-14
	signaling (GO:0023052)	1173	86	46.98	+	1.83	1.33e-07	1.85e-05
	cell communication (GO:0007154)	1207	88	48.35	+	1.82	1.25e-07	1.81e-05
	cell differentiation (GO:0030154)	1621	117	64.93	+	1.8	9.14e-10	2.86e-07
	cellular developmental process (GO:0048869)	1633	117	65.41	+	1.79	1.11e-09	3.33e-07
	developmental process (GO:0032502)	2747	196	110.03	+	1.78	1.17e-16	2.29e-13
	response to stimulus (GO:0050896)	2477	174	99.22	+	1.75	5.37e-14	6e-11
	nervous system process (GO:0050877)	558	39	22.35	+	1.74	0.00145	0.0423
	regulation of biological quality (GO:0065008)	1334	92	53.43	+	1.72	6.45e-07	6.73e-05
	multicellular organismal process (GO:0032501)	3441	229	137.83	+	1.66	1.03e-16	2.68e-13
	cellular response to stimulus (GO:0051716)	1427	92	57.16	+	1.61	1.07e-05	0.000843
	regulation of response to stimulus (GO:0048583)	925	59	37.05	+	1.59	0.00075	0.0256
	localization (GO:0051179)	2181	137	87.36	+	1.57	9.54e-08	1.49e-05
	establishment of localization (GO:0051234)	1730	99	69.3	+	1.43	0.000421	0.0172
	positive regulation of cellular process (GO:0048522)	1556	88	62.33	+	1.41	0.00132	0.0392
	positive regulation of biological process (GO:0048518)	1688	95	67.61	+	1.41	0.000967	0.031
	transport (GO:0006810)	1672	94	66.97	+	1.4	0.000939	0.0305
	biological regulation (GO:0065007)	4377	243	175.32	+	1.39	4.05e-09	1.02e-06
	regulation of biological process (GO:0050789)	3930	212	157.42	+	1.35	9.6e-07	9.63e-05
	cellular component organization (GO:0016043)	2610	138	104.54	+	1.32	0.000611	0.0219
	regulation of cellular process (GO:0050794)	3644	189	145.96	+	1.29	8.38e-05	0.00516
	cellular process (GO:0009987)	7151	328	286.43	+	1.15	0.000505	0.0198
	metabolic process (GO:0008152)	4706	145	188.5	-	0.77	0.000113	0.00617
	organonitrogen compound metabolic process (GO:1901564)	2760	81	110.55	-	0.73	0.00157	0.0452
	organic substance metabolic process (GO:0071704)	4293	117	171.96	-	0.68	3.44e-07	3.79e-05
	primary metabolic process (GO:0044238)	3961	101	158.66	-	0.64	3.45e-08	6.42e-06
	cellular metabolic process (GO:0044237)	3819	96	152.97	-	0.63	3.19e-08	6.08e-06
	nitrogen compound metabolic process (GO:0006807)	3714	91	148.76	-	0.61	1.34e-08	2.83e-06
	macromolecule metabolic process (GO:0043170)	3252	75	130.26	-	0.58	9.6e-09	2.15e-06
	protein metabolic process (GO:0019538)	2133	49	85.44	-	0.57	9.32e-06	0.000767
	organic cyclic compound metabolic process (GO:1901360)	1543	32	61.81	-	0.52	2.79e-05	0.00195
	cellular protein metabolic process (GO:0044267)	1656	34	66.33	-	0.51	8.02e-06	0.000667
	cellular macromolecule metabolic process (GO:0044260)	2223	45	89.04	-	0.51	7.2e-08	1.2e-05
	cellular aromatic compound metabolic process (GO:0006725)	1488	29	59.6	-	0.49	7.95e-06	0.000669
	cellular nitrogen compound biosynthetic process (GO:0044271)	767	13	30.72	-	0.42	0.000514	0.02
	heterocycle metabolic process (GO:0046483)	1444	23	57.84	-	0.4	1.35e-07	1.85e-05
	cellular nitrogen compound metabolic process (GO:0034641)	1792	25	71.78	-	0.35	6.32e-11	3.09e-08
	nucleobase-containing compound metabolic process (GO:0006139)	1363	17	54.6	-	0.31	2.42e-09	6.75e-07
	protein-containing complex assembly (GO:0065003)	432	5	17.3	-	0.29	0.000947	0.0305
	protein-containing complex subunit organization (GO:0043933)	531	6	21.27	-	0.28	0.000211	0.0101
	macromolecule biosynthetic process (GO:0009059)	797	9	31.92	-	0.28	2.91e-06	0.000253
	chromosome organization (GO:0051276)	564	6	22.59	-	0.27	8.03e-05	0.00499
	cellular macromolecule biosynthetic process (GO:0034645)	778	8	31.16	-	0.26	1.35e-06	0.000127
	cellular protein-containing complex assembly (GO:0034622)	405	4	16.22	-	0.25	0.000617	0.0219
	RNA metabolic process (GO:0016070)	834	8	33.41	-	0.24	2.5e-07	2.97e-05
	nucleic acid metabolic process (GO:0090304)	1090	10	43.66	-	0.23	9.08e-10	2.96e-07
	chromatin organization (GO:0006325)	357	3	14.3	-	0.21	0.000737	0.0253
	cellular amide metabolic process (GO:0043603)	500	4	20.03	-	0.2	2.9e-05	0.002
	DNA metabolic process (GO:0006259)	285	2	11.42	-	0.18	0.00167	0.047
	gene expression (GO:0010467)	1103	7	44.18	-	0.16	5.37e-12	3.23e-09
	amide biosynthetic process (GO:0043604)	355	2	14.22	-	0.14	0.000137	0.00708
	ncRNA processing (GO:0034470)	259	1	10.37	-	0.1	0.000857	0.0284
	mRNA processing (GO:0006397)	267	1	10.69	-	0.09	0.000577	0.0212
	RNA processing (GO:0006396)	542	2	21.71	-	0.09	1.67e-07	2.21e-05
	ribonucleoprotein complex biogenesis (GO:0022613)	285	1	11.42	-	0.09	0.000268	0.0121
	peptide biosynthetic process (GO:0043043)	310	1	12.42	-	0.08	0.000131	0.00695
	mRNA metabolic process (GO:0016071)	339	1	13.58	-	0.07	4.14e-05	0.00277
	peptide metabolic process (GO:0006518)	405	1	16.22	-	0.06	2.75e-06	0.000245

## Sheet: NPF vs NPFR
Analysis Type:	PANTHER Overrepresentation Test (Released 20200728)
Annotation Version and Release Date:	GO Ontology database DOI: 10.5281/zenodo.3873405 Released 2020-06-01
Analyzed List:	Client Text Box Input (Drosophila melanogaster)
Reference List:	Drosophila melanogaster (all genes in database)
Test Type:	FISHER
Correction:	FDR
GO biological process complete	Drosophila melanogaster - REFLIST (13781)	Client Text Box Input (1876)	Client Text Box Input (expected)	Client Text Box Input (over/under)	Client Text Box Input (fold Enrichment)	Client Text Box Input (raw P-value)	Client Text Box Input (FDR)
cell adhesion (GO:0007155)	170	51	23.14	+	2.2	3.12e-06	0.0244
biological adhesion (GO:0022610)	178	52	24.23	+	2.15	4.91e-06	0.0128
oxidation-reduction process (GO:0055114)	568	123	77.32	+	1.59	4.81e-06	0.0188
cellular process (GO:0009987)	7151	1077	973.46	+	1.11	7.21e-06	0.0141

## Sheet: OK107 vs NPFR
	Analysis Type:	PANTHER Overrepresentation Test (Released 20200728)
	Annotation Version and Release Date:	GO Ontology database DOI: 10.5281/zenodo.3873405 Released 2020-06-01
	Analyzed List:	Client Text Box Input (Drosophila melanogaster)
	Reference List:	Drosophila melanogaster (all genes in database)
	Test Type:	FISHER
	Correction:	FDR
	GO biological process complete	Drosophila melanogaster - REFLIST (13781)	Client Text Box Input (113)	Client Text Box Input (expected)	Client Text Box Input (over/under)	Client Text Box Input (fold Enrichment)	Client Text Box Input (raw P-value)	Client Text Box Input (FDR)
	neuroblast development (GO:0014019)	20	4	0.16	+	24.39	3.89e-05	0.019
	stem cell development (GO:0048864)	26	4	0.21	+	18.76	9.66e-05	0.0302
	sensory perception of sound (GO:0007605)	62	8	0.51	+	15.74	9.25e-08	0.000145
	sensory perception of mechanical stimulus (GO:0050954)	76	9	0.62	+	14.44	2.77e-08	7.23e-05
	neuroblast differentiation (GO:0014016)	44	5	0.36	+	13.86	4.67e-05	0.0192
	hindgut development (GO:0061525)	57	6	0.47	+	12.84	1.18e-05	0.0103
	hindgut morphogenesis (GO:0007442)	57	6	0.47	+	12.84	1.18e-05	0.00923
	embryonic hindgut morphogenesis (GO:0048619)	50	5	0.41	+	12.2	8.19e-05	0.0267
	digestive tract morphogenesis (GO:0048546)	70	6	0.57	+	10.45	3.48e-05	0.0182
	digestive system development (GO:0055123)	109	7	0.89	+	7.83	4.39e-05	0.0202
	digestive tract development (GO:0048565)	109	7	0.89	+	7.83	4.39e-05	0.0191
	chitin-based cuticle development (GO:0040003)	198	11	1.62	+	6.78	1.04e-06	0.00136
	cognition (GO:0050890)	161	8	1.32	+	6.06	7.03e-05	0.025
	learning or memory (GO:0007611)	161	8	1.32	+	6.06	7.03e-05	0.0239
	cuticle development (GO:0042335)	232	11	1.9	+	5.78	4.52e-06	0.00505
	system process (GO:0003008)	630	23	5.17	+	4.45	2.1e-09	1.64e-05
	nervous system process (GO:0050877)	558	20	4.58	+	4.37	3.7e-08	7.23e-05
	sensory perception (GO:0007600)	368	12	3.02	+	3.98	6.05e-05	0.0226
	taxis (GO:0042330)	341	11	2.8	+	3.93	0.000137	0.0382
	behavior (GO:0007610)	514	15	4.21	+	3.56	2.43e-05	0.0159
	sensory organ development (GO:0007423)	456	13	3.74	+	3.48	0.000111	0.0321
	locomotion (GO:0040011)	615	17	5.04	+	3.37	1.32e-05	0.00938
	animal organ morphogenesis (GO:0009887)	715	18	5.86	+	3.07	2.44e-05	0.0147
	tube development (GO:0035295)	690	17	5.66	+	3	5.48e-05	0.0214
	neuron differentiation (GO:0030182)	695	16	5.7	+	2.81	0.000199	0.0487
	neurogenesis (GO:0022008)	903	19	7.4	+	2.57	0.000151	0.0407
	system development (GO:0048731)	1668	30	13.68	+	2.19	3.16e-05	0.0177
	anatomical structure morphogenesis (GO:0009653)	1459	26	11.96	+	2.17	0.000158	0.0411
	multicellular organism development (GO:0007275)	2275	38	18.65	+	2.04	9.89e-06	0.00967
	multicellular organismal process (GO:0032501)	3441	56	28.22	+	1.98	2.24e-08	8.76e-05
	response to stimulus (GO:0050896)	2477	37	20.31	+	1.82	0.000182	0.0459
	anatomical structure development (GO:0048856)	2618	39	21.47	+	1.82	9.82e-05	0.0296

## Sheet: NPFR vs Tdc2
	Analysis Type:	PANTHER Overrepresentation Test (Released 20200728)
	Annotation Version and Release Date:	GO Ontology database DOI: 10.5281/zenodo.3873405 Released 2020-06-01
	Analyzed List:	Client Text Box Input (Drosophila melanogaster)
	Reference List:	Drosophila melanogaster (all genes in database)
	Test Type:	FISHER
	Correction:	FDR
	GO biological process complete	Drosophila melanogaster - REFLIST (13781)	Client Text Box Input (159)	Client Text Box Input (expected)	Client Text Box Input (over/under)	Client Text Box Input (fold Enrichment)	Client Text Box Input (raw P-value)	Client Text Box Input (FDR)
	sensory perception of sound (GO:0007605)	62	7	0.72	+	9.79	1.31e-05	0.0205
	sensory perception of mechanical stimulus (GO:0050954)	76	8	0.88	+	9.12	5.02e-06	0.0393
	ion transmembrane transport (GO:0034220)	292	14	3.37	+	4.16	1.08e-05	0.0282
	cation transport (GO:0006812)	322	14	3.72	+	3.77	3.07e-05	0.04
	ion transport (GO:0006811)	522	19	6.02	+	3.15	1.3e-05	0.0253
	response to stimulus (GO:0050896)	2477	52	28.58	+	1.82	9.93e-06	0.0389

## Sheet: NPFR vs TH
	Analysis Type:	PANTHER Overrepresentation Test (Released 20200728)
	Annotation Version and Release Date:	GO Ontology database DOI: 10.5281/zenodo.3873405 Released 2020-06-01
	Analyzed List:	Client Text Box Input (Drosophila melanogaster)
	Reference List:	Drosophila melanogaster (all genes in database)
	Test Type:	FISHER
	Correction:	FDR
	GO biological process complete	Drosophila melanogaster - REFLIST (13781)	Client Text Box Input (321)	Client Text Box Input (expected)	Client Text Box Input (over/under)	Client Text Box Input (fold Enrichment)	Client Text Box Input (raw P-value)	Client Text Box Input (FDR)
	regulation of adult chitin-containing cuticle pigmentation (GO:0048082)	12	4	0.28	+	14.31	0.000386	0.0288
	regulation of chitin-based cuticle tanning (GO:0007564)	13	4	0.3	+	13.21	0.000496	0.0343
	regulation of cuticle pigmentation (GO:0048079)	15	4	0.35	+	11.45	0.000779	0.0496
	chitin-based embryonic cuticle biosynthetic process (GO:0008362)	15	4	0.35	+	11.45	0.000779	0.0492
	molting cycle process (GO:0022404)	32	8	0.75	+	10.73	2.69e-06	0.000585
	imaginal disc-derived leg segmentation (GO:0036011)	24	5	0.56	+	8.94	0.000449	0.0316
	appendage segmentation (GO:0035285)	24	5	0.56	+	8.94	0.000449	0.0314
	regulation of tube length, open tracheal system (GO:0035159)	36	7	0.84	+	8.35	4.73e-05	0.00514
	regulation of tube size (GO:0035150)	54	10	1.26	+	7.95	1.65e-06	0.000392
	regulation of tube size, open tracheal system (GO:0035151)	50	9	1.16	+	7.73	6.77e-06	0.00118
	larval behavior (GO:0030537)	52	7	1.21	+	5.78	0.000367	0.0278
	establishment of ommatidial planar polarity (GO:0042067)	61	8	1.42	+	5.63	0.000165	0.0144
	molting cycle, chitin-based cuticle (GO:0007591)	84	11	1.96	+	5.62	1.02e-05	0.00156
	molting cycle (GO:0042303)	85	11	1.98	+	5.56	1.13e-05	0.0017
	sensory perception of sound (GO:0007605)	62	8	1.44	+	5.54	0.000183	0.0155
	neuropeptide signaling pathway (GO:0007218)	57	7	1.33	+	5.27	0.000606	0.0405
	regulation of tube architecture, open tracheal system (GO:0035152)	90	11	2.1	+	5.25	1.84e-05	0.00266
	reproductive system development (GO:0061458)	82	10	1.91	+	5.24	4.49e-05	0.00516
	reproductive structure development (GO:0048608)	82	10	1.91	+	5.24	4.49e-05	0.00509
	cuticle development (GO:0042335)	232	28	5.4	+	5.18	8.16e-12	1.6e-08
	sensory perception of mechanical stimulus (GO:0050954)	76	9	1.77	+	5.08	0.000132	0.0119
	chitin metabolic process (GO:0006030)	119	14	2.77	+	5.05	2.02e-06	0.000465
	chitin-based cuticle development (GO:0040003)	198	23	4.61	+	4.99	1.26e-09	1.09e-06
	sex differentiation (GO:0007548)	95	11	2.21	+	4.97	2.9e-05	0.00373
	glucosamine-containing compound metabolic process (GO:1901071)	129	14	3	+	4.66	4.78e-06	0.000912
	gland morphogenesis (GO:0022612)	94	10	2.19	+	4.57	0.000128	0.0119
	salivary gland morphogenesis (GO:0007435)	94	10	2.19	+	4.57	0.000128	0.0118
	amino sugar metabolic process (GO:0006040)	133	14	3.1	+	4.52	6.6e-06	0.00117
	imaginal disc-derived leg morphogenesis (GO:0007480)	76	8	1.77	+	4.52	0.000641	0.0422
	aminoglycan metabolic process (GO:0006022)	142	14	3.31	+	4.23	1.31e-05	0.00194
	respiratory system development (GO:0060541)	245	23	5.71	+	4.03	4.99e-08	2.17e-05
	open tracheal system development (GO:0007424)	236	22	5.5	+	4	1.1e-07	4.54e-05
	exocrine system development (GO:0035272)	119	11	2.77	+	3.97	0.000187	0.0158
	salivary gland development (GO:0007431)	119	11	2.77	+	3.97	0.000187	0.0156
	locomotory behavior (GO:0007626)	175	15	4.08	+	3.68	2.99e-05	0.00378
	cell adhesion (GO:0007155)	170	14	3.96	+	3.54	8.21e-05	0.00793
	biological adhesion (GO:0022610)	178	14	4.15	+	3.38	0.000129	0.0118
	compound eye morphogenesis (GO:0001745)	275	21	6.41	+	3.28	4.28e-06	0.000838
	ameboidal-type cell migration (GO:0001667)	161	12	3.75	+	3.2	0.000608	0.0403
	sensory organ morphogenesis (GO:0090596)	286	21	6.66	+	3.15	7.54e-06	0.00126
	eye morphogenesis (GO:0048592)	286	21	6.66	+	3.15	7.54e-06	0.00123
	regulation of anatomical structure size (GO:0090066)	248	18	5.78	+	3.12	3.92e-05	0.00464
	G protein-coupled receptor signaling pathway (GO:0007186)	209	15	4.87	+	3.08	0.000193	0.0157
	axonogenesis (GO:0007409)	312	20	7.27	+	2.75	7.59e-05	0.00771
	compound eye development (GO:0048749)	346	22	8.06	+	2.73	3.74e-05	0.0045
	neuron differentiation (GO:0030182)	695	44	16.19	+	2.72	4.38e-09	2.63e-06
	epithelial cell differentiation (GO:0030855)	381	24	8.87	+	2.7	1.91e-05	0.00262
	animal organ morphogenesis (GO:0009887)	715	45	16.65	+	2.7	3.39e-09	2.21e-06
	axon development (GO:0061564)	323	20	7.52	+	2.66	0.000118	0.0112
	cell projection morphogenesis (GO:0048858)	407	25	9.48	+	2.64	1.91e-05	0.00271
	plasma membrane bounded cell projection morphogenesis (GO:0120039)	407	25	9.48	+	2.64	1.91e-05	0.00266
	sensory organ development (GO:0007423)	456	28	10.62	+	2.64	5.98e-06	0.00109
	tube development (GO:0035295)	690	42	16.07	+	2.61	2.96e-08	1.45e-05
	axon guidance (GO:0007411)	264	16	6.15	+	2.6	0.0007	0.0453
	eye development (GO:0001654)	364	22	8.48	+	2.59	7.6e-05	0.00762
	visual system development (GO:0150063)	364	22	8.48	+	2.59	7.6e-05	0.00753
	sensory system development (GO:0048880)	364	22	8.48	+	2.59	7.6e-05	0.00743
	behavior (GO:0007610)	514	31	11.97	+	2.59	2.64e-06	0.000589
	cell part morphogenesis (GO:0032990)	415	25	9.67	+	2.59	2.59e-05	0.00338
	plasma membrane bounded cell projection organization (GO:0120036)	618	37	14.4	+	2.57	5.1e-07	0.000153
	cell morphogenesis involved in neuron differentiation (GO:0048667)	403	24	9.39	+	2.56	4.48e-05	0.00523
	imaginal disc-derived appendage morphogenesis (GO:0035114)	320	19	7.45	+	2.55	0.000289	0.0229
	neuron projection morphogenesis (GO:0048812)	405	24	9.43	+	2.54	4.82e-05	0.00516
	appendage morphogenesis (GO:0035107)	322	19	7.5	+	2.53	0.000311	0.0241
	cell projection organization (GO:0030030)	629	37	14.65	+	2.53	6.22e-07	0.000162
	neurogenesis (GO:0022008)	903	53	21.03	+	2.52	1.3e-09	1.02e-06
	neuron projection development (GO:0031175)	428	25	9.97	+	2.51	6.67e-05	0.00687
	cell morphogenesis involved in differentiation (GO:0000904)	446	26	10.39	+	2.5	4.61e-05	0.00515
	imaginal disc-derived appendage development (GO:0048737)	327	19	7.62	+	2.49	0.000373	0.0281
	generation of neurons (GO:0048699)	861	50	20.06	+	2.49	5.6e-09	3.13e-06
	post-embryonic appendage morphogenesis (GO:0035120)	311	18	7.24	+	2.48	0.000553	0.0376
	appendage development (GO:0048736)	330	19	7.69	+	2.47	0.000415	0.0298
	neuron development (GO:0048666)	556	32	12.95	+	2.47	5.55e-06	0.00103
	morphogenesis of an epithelium (GO:0002009)	577	33	13.44	+	2.46	4.23e-06	0.000848
	tissue morphogenesis (GO:0048729)	595	34	13.86	+	2.45	2.99e-06	0.000632
	tube morphogenesis (GO:0035239)	496	28	11.55	+	2.42	3.03e-05	0.00377
	nervous system development (GO:0007399)	1062	59	24.74	+	2.39	9.07e-10	1.01e-06
	imaginal disc development (GO:0007444)	541	30	12.6	+	2.38	1.96e-05	0.00265
	cell morphogenesis (GO:0000902)	512	28	11.93	+	2.35	4.71e-05	0.00519
	animal organ development (GO:0048513)	1153	62	26.86	+	2.31	1.09e-09	1.06e-06
	tissue development (GO:0009888)	1017	54	23.69	+	2.28	2.49e-08	1.3e-05
	movement of cell or subcellular component (GO:0006928)	678	36	15.79	+	2.28	7.23e-06	0.00123
	epithelial tube morphogenesis (GO:0060562)	455	24	10.6	+	2.26	0.000428	0.0304
	epithelium development (GO:0060429)	930	49	21.66	+	2.26	1.61e-07	5.99e-05
	locomotion (GO:0040011)	615	32	14.33	+	2.23	3.53e-05	0.00431
	system development (GO:0048731)	1668	86	38.85	+	2.21	2e-12	7.82e-09
	signal transduction (GO:0007165)	930	47	21.66	+	2.17	1.01e-06	0.000246
	cellular component morphogenesis (GO:0032989)	539	27	12.55	+	2.15	0.000263	0.0212
	anatomical structure morphogenesis (GO:0009653)	1459	72	33.98	+	2.12	1.59e-09	1.13e-06
	instar larval or pupal development (GO:0002165)	538	26	12.53	+	2.07	0.000711	0.0456
	multicellular organism development (GO:0007275)	2275	109	52.99	+	2.06	6.97e-14	5.46e-10
	signaling (GO:0023052)	1173	56	27.32	+	2.05	5.68e-07	0.000159
	cell communication (GO:0007154)	1207	57	28.11	+	2.03	4.91e-07	0.000154
	regulation of developmental process (GO:0050793)	755	35	17.59	+	1.99	0.000177	0.0152
	anatomical structure development (GO:0048856)	2618	115	60.98	+	1.89	2.93e-12	7.65e-09
	regulation of cell communication (GO:0010646)	849	37	19.78	+	1.87	0.000398	0.0291
	regulation of signaling (GO:0023051)	849	37	19.78	+	1.87	0.000398	0.0289
	cell differentiation (GO:0030154)	1621	70	37.76	+	1.85	5.13e-07	0.000149
	cellular developmental process (GO:0048869)	1633	70	38.04	+	1.84	5.99e-07	0.000162
	developmental process (GO:0032502)	2747	115	63.99	+	1.8	8.67e-11	1.36e-07
	regulation of biological quality (GO:0065008)	1334	53	31.07	+	1.71	0.000188	0.0155
	cellular response to stimulus (GO:0051716)	1427	56	33.24	+	1.68	0.000141	0.0125
	multicellular organismal process (GO:0032501)	3441	134	80.15	+	1.67	1.16e-10	1.51e-07
	response to stimulus (GO:0050896)	2477	89	57.7	+	1.54	2e-05	0.00265
	biological regulation (GO:0065007)	4377	137	101.95	+	1.34	6.04e-05	0.0063
	metabolic process (GO:0008152)	4706	80	109.62	-	0.73	0.000523	0.0359
	organic substance metabolic process (GO:0071704)	4293	70	100	-	0.7	0.000299	0.0234
	nitrogen compound metabolic process (GO:0006807)	3714	58	86.51	-	0.67	0.000267	0.0213
	primary metabolic process (GO:0044238)	3961	60	92.26	-	0.65	5.8e-05	0.00614
	macromolecule metabolic process (GO:0043170)	3252	49	75.75	-	0.65	0.000387	0.0286
	cellular metabolic process (GO:0044237)	3819	54	88.96	-	0.61	8.45e-06	0.00135
	cellular macromolecule metabolic process (GO:0044260)	2223	29	51.78	-	0.56	0.000365	0.028
	cellular aromatic compound metabolic process (GO:0006725)	1488	12	34.66	-	0.35	8.64e-06	0.00135
	organic cyclic compound metabolic process (GO:1901360)	1543	12	35.94	-	0.33	3.24e-06	0.000668
	cellular nitrogen compound metabolic process (GO:0034641)	1792	12	41.74	-	0.29	3.85e-08	1.77e-05
	heterocycle metabolic process (GO:0046483)	1444	9	33.64	-	0.27	3.75e-07	0.000128
	nucleobase-containing compound metabolic process (GO:0006139)	1363	8	31.75	-	0.25	4.86e-07	0.000158
	cellular nitrogen compound biosynthetic process (GO:0044271)	767	4	17.87	-	0.22	0.000154	0.0136
	nucleic acid metabolic process (GO:0090304)	1090	4	25.39	-	0.16	2.25e-07	8.01e-05
	gene expression (GO:0010467)	1103	4	25.69	-	0.16	1.52e-07	5.95e-05
	RNA metabolic process (GO:0016070)	834	2	19.43	-	0.1	9.92e-07	0.00025
	heterocycle biosynthetic process (GO:0018130)	453	1	10.55	-	0.09	0.000587	0.0396
	RNA processing (GO:0006396)	542	1	12.62	-	0.08	8.95e-05	0.00854

## Sheet: NPFR vs TRH
	Analysis Type:	PANTHER Overrepresentation Test (Released 20200728)
	Annotation Version and Release Date:	GO Ontology database DOI: 10.5281/zenodo.3873405 Released 2020-06-01
	Analyzed List:	Client Text Box Input (Drosophila melanogaster)
	Reference List:	Drosophila melanogaster (all genes in database)
	Test Type:	FISHER
	Correction:	FDR
	GO molecular function complete	Drosophila melanogaster - REFLIST (13781)	Client Text Box Input (321)	Client Text Box Input (expected)	Client Text Box Input (over/under)	Client Text Box Input (fold Enrichment)	Client Text Box Input (raw P-value)	Client Text Box Input (FDR)
	DNA-binding transcription factor activity	489	22	6.67	3.3	+	1.47e-06	0.0042
